# Supplementary material for: Evidence for encounter-conditional, area-restricted search in a preliminary study of Colombian blowgun hunters
Source: PLoS One. 2018 Dec 12;13(12):e0207633. doi: 10.1371/journal.pone.0207633 (PMC6291100; doi:10.1371/journal.pone.0207633)
Supplement: S1 Workflow — (ZIP) [file pone.0207633.s002.zip]

Archive with 17 entries (15 files):
- Workflow/Code/
- Workflow/Code/AR1RobustnessCheck.R
- Workflow/Code/AR1RobustnessCheckPlots.R
- Workflow/Code/CheckTraceplots.R
- Workflow/Code/EncounterTypeRobustnessCheck.R
- Workflow/Code/EncounterTypeRobustnessCheckPlots.R
- Workflow/Code/MakeCalculations.R
- Workflow/Code/MakeCaterpillarPlots.R
- Workflow/Code/MakeDensityPlots.R
- Workflow/Code/MakeMaps.R
- Workflow/Code/MakeTable1.R
- Workflow/Code/ProjectSupport.R
- Workflow/Code/RunStanDist.R
- Workflow/Code/RunStanMain.R
- Workflow/Data/
- Workflow/Data/DataForRossAndWinterhalder2017.csv
- Workflow/RunAll.R
