# Supplementary material for: Evidence for encounter-conditional, area-restricted search in a preliminary study of Colombian blowgun hunters
Source: PLoS One. 2018 Dec 12;13(12):e0207633. doi: 10.1371/journal.pone.0207633 (PMC6291100; doi:10.1371/journal.pone.0207633)
Supplement: S1 Workflow — (ZIP) [file pone.0207633.s002.zip › Workflow/Code/CheckTraceplots.R]

set.seed(1)
GGt_m1<-traceplot(m1,pars=sample(names(m1@sim$samples[[1]]),30))
ggsave("TraceM1.pdf",GGt_m1,width=11,height=8.5)

GGt_m2<-traceplot(m2,pars=sample(names(m2@sim$samples[[1]]),30))
ggsave("TraceM2.pdf",GGt_m2,width=11,height=8.5)

GGt_m3<-traceplot(m3,pars=sample(names(m3@sim$samples[[1]]),30))
ggsave("TraceM3.pdf",GGt_m3,width=11,height=8.5)
