# Supplementary material for: Evidence for encounter-conditional, area-restricted search in a preliminary study of Colombian blowgun hunters
Source: PLoS One. 2018 Dec 12;13(12):e0207633. doi: 10.1371/journal.pone.0207633 (PMC6291100; doi:10.1371/journal.pone.0207633)
Supplement: S1 Workflow — (ZIP) [file pone.0207633.s002.zip › Workflow/Code/MakeCaterpillarPlots.R]

############################################################# Plot main results
# Make caterpillar plot

 m1a<-rstan::extract(m1,pars="BetaAngle")
 sample_eff<-apply(m1a$BetaAngle,2,quantile,probs=c(0.05,0.5,0.95))
 df_angle<-data.frame(Lags=c(1:90),Group="Heading Change",
                      LI=sample_eff[1,],
                      Median=sample_eff[2,],
                      HI=sample_eff[3,])
                      
 m1d<-rstan::extract(m1,pars="BetaDist")
 sample_eff<-apply(m1d$BetaDist,2,quantile,probs=c(0.05,0.5,0.95))
 df_dist<-data.frame(Lags=c(1:90),Group="Step-Size",
                      LI=sample_eff[1,],
                      Median=sample_eff[2,],
                      HI=sample_eff[3,])
                      
 df_all<-rbind(df_angle,df_dist)

g1 <- ggplot(df_angle,aes(x=Lags,y=Median))+geom_point()+ annotation_compass('A','NE') +
 geom_linerange(aes(ymin=LI,ymax=HI))+facet_wrap(~Group,scales="free")+
 geom_hline(aes(yintercept=0),color="blue",linetype="dashed")+
 geom_vline(aes(xintercept=66.5),color="darkred",linetype="dotted")+
 labs(y="Effect Size, \U03C8") + theme(strip.text.x = element_text(size=14,face="bold"),axis.text=element_text(size=12),
        axis.title=element_text(size=14,face="bold"))
        
g2 <- ggplot(df_dist,aes(x=Lags,y=Median))+geom_point()+   annotation_compass('B','NE') +
 geom_linerange(aes(ymin=LI,ymax=HI))+facet_wrap(~Group,scales="free")+
 geom_hline(aes(yintercept=0),color="blue",linetype="dashed")+
 geom_vline(aes(xintercept=56.5),color="darkred",linetype="dotted")+
 labs(y="Effect Size, \U03D5") + theme(strip.text.x = element_text(size=14,face="bold"),axis.text=element_text(size=12),
        axis.title=element_text(size=14,face="bold"))
        
CairoPDF("EmberaPars1.pdf",width=4.5,height=4.5)
print(g1)
dev.off()

CairoPDF("EmberaPars2.pdf",width=4.5,height=4.5)
print(g2)
dev.off()
                         
