# Supplementary material for: Evidence for encounter-conditional, area-restricted search in a preliminary study of Colombian blowgun hunters
Source: PLoS One. 2018 Dec 12;13(12):e0207633. doi: 10.1371/journal.pone.0207633 (PMC6291100; doi:10.1371/journal.pone.0207633)
Supplement: S1 Workflow — (ZIP) [file pone.0207633.s002.zip › Workflow/Data/DataForRossAndWinterhalder2017.csv]

	x	y	elevation	extensions	encountered	shot	hit	recovered	code
1	4.31203313	-77.18089687	305.5	0.00345.4973.15	NA	NA	NA	NA	1
2	4.31219813	-77.18120587	363	0.05345.8973.12	NA	NA	NA	NA	1
3	4.31219513	-77.18120387	363.7	0.05344.7973.26	NA	NA	NA	NA	1
4	4.31219313	-77.18120687	363.7	0.00345.4973.18	NA	NA	NA	NA	1
5	4.31219313	-77.18120887	363.8	0.00345.4973.19	NA	NA	NA	NA	1
6	4.31219313	-77.18120887	363.9	0.00345.4973.19	NA	NA	NA	NA	1
7	4.31219513	-77.18120887	363.9	0.00345.4973.19	NA	NA	NA	NA	1
8	4.31219513	-77.18120887	363.9	0.00345.5973.19	NA	NA	NA	NA	1
9	4.31219513	-77.18120887	363.9	0.15344.7973.28	NA	NA	NA	NA	1
10	4.31220813	-77.18121887	365.1	0.05345.5973.19	NA	NA	NA	NA	1
11	4.31220313	-77.18122087	365.1	0.05344.8973.27	NA	NA	NA	NA	1
12	4.31220313	-77.18121687	365.1	0.00344.10973.25	NA	NA	NA	NA	1
13	4.31220213	-77.18122087	364.8	0.00345.3973.22	NA	NA	NA	NA	1
14	4.31221213	-77.18122687	364.7	0.05345.7973.17	NA	NA	NA	NA	1
15	4.31218213	-77.18125687	365	0.31345.1973.24	NA	NA	NA	NA	1
16	4.31219013	-77.18131187	365.3	0.51344.4973.31	NA	NA	NA	NA	1
17	4.31218213	-77.18136687	365.2	0.21343.10973.36	NA	NA	NA	NA	1
18	4.31218513	-77.18139887	365	0.41343.3973.45	NA	NA	NA	NA	1
19	4.31218713	-77.18144687	364.4	0.41342.3973.56	NA	NA	NA	NA	1
20	4.31219213	-77.18148187	364.1	0.72341.1973.67	NA	NA	NA	NA	1
21	4.31218513	-77.18157887	364.1	0.82342.1973.56	NA	NA	NA	NA	1
22	4.31217213	-77.18168087	363.7	0.72342.4973.53	NA	NA	NA	NA	1
23	4.31217313	-77.18168687	363.4	0.67342.4973.54	NA	NA	NA	NA	1
24	4.31215713	-77.18174887	363.3	0.46341.8973.60	NA	NA	NA	NA	1
25	4.31211213	-77.18181087	362.7	0.77340.2973.77	NA	NA	NA	NA	1
26	4.31209213	-77.18187387	362	0.57338.3973.98	NA	NA	NA	NA	1
27	4.31212013	-77.18190887	361.4	0.46337.8974.04	NA	NA	NA	NA	1
28	4.31215513	-77.18196687	361.7	0.26337.0974.12	NA	NA	NA	NA	1
29	4.31214513	-77.18199187	362.1	0.15336.5974.18	NA	NA	NA	NA	1
30	4.31213713	-77.18199887	362.1	0.51334.6974.38	NA	NA	NA	NA	1
31	4.31211813	-77.18205887	361.2	0.62333.10974.44	NA	NA	NA	NA	1
32	4.31205313	-77.18214687	359.4	0.62333.3974.51	NA	NA	NA	NA	1
33	4.31200713	-77.18223187	358.7	0.72333.3974.52	NA	NA	NA	NA	1
34	4.31197813	-77.18234387	358.6	0.82333.9974.45	NA	NA	NA	NA	1
35	4.31187213	-77.18240387	357.9	0.98333.1974.54	NA	NA	NA	NA	1
36	4.31176013	-77.18241087	357.7	0.67334.3974.41	NA	NA	NA	NA	1
37	4.31174813	-77.18239687	357.2	0.15333.7974.47	NA	NA	NA	NA	1
38	4.31175313	-77.18239587	357.2	0.05333.7974.47	NA	NA	NA	NA	1
39	4.31167013	-77.18238387	357	0.77333.6974.48	NA	NA	NA	NA	1
40	4.31158213	-77.18239687	356.6	0.72333.5974.49	NA	NA	NA	NA	1
41	4.31146313	-77.18240087	356.2	0.87333.6974.47	NA	NA	NA	NA	1
42	4.31137813	-77.18238387	355.5	0.82333.1974.52	NA	NA	NA	NA	1
43	4.31130513	-77.18237887	355.7	0.67333.5974.48	NA	NA	NA	NA	1
44	4.31122513	-77.18239587	354.9	0.93334.1974.40	NA	NA	NA	NA	1
45	4.31112013	-77.18239087	354.6	0.77333.5974.47	NA	NA	NA	NA	1
46	4.31103013	-77.18239887	354.7	0.72333.9974.42	NA	NA	NA	NA	1
47	4.31094013	-77.18241387	354.7	0.82333.8974.44	NA	NA	NA	NA	1
48	4.31085513	-77.18241887	354.3	0.72333.7974.44	NA	NA	NA	NA	1
49	4.31078013	-77.18244887	354	0.82334.2974.38	NA	NA	NA	NA	1
50	4.31070213	-77.18249387	353.8	0.93334.8974.31	NA	NA	NA	NA	1
51	4.31061513	-77.18254387	354.9	1.08335.1974.27	NA	NA	NA	NA	1
52	4.31052713	-77.18258187	356.6	0.82336.3974.14	NA	NA	NA	NA	1
53	4.31043813	-77.18263387	358.2	0.87336.1974.16	NA	NA	NA	NA	1
54	4.31034813	-77.18267087	359.8	0.98336.5974.12	NA	NA	NA	NA	1
55	4.31027713	-77.18270587	361.2	0.82336.6974.11	NA	NA	NA	NA	1
56	4.31020813	-77.18272187	362.6	0.57336.4974.13	NA	NA	NA	NA	1
57	4.31010813	-77.18277087	363.7	0.87336.6974.10	NA	NA	NA	NA	1
58	4.31001713	-77.18281387	365	0.87336.7974.08	NA	NA	NA	NA	1
59	4.30991813	-77.18286887	365.4	0.93336.8974.07	NA	NA	NA	NA	1
60	4.30983813	-77.18289887	366.1	0.82337.3974.02	NA	NA	NA	NA	1
61	4.30975713	-77.18294887	366.9	0.93336.10974.05	NA	NA	NA	NA	1
62	4.30966213	-77.18297887	367.6	0.87337.5974.00	NA	NA	NA	NA	1
63	4.30958713	-77.18302087	368.7	0.77337.3974.02	NA	NA	NA	NA	1
64	4.30951713	-77.18307187	369.1	0.87337.9973.95	NA	NA	NA	NA	1
65	4.30943713	-77.18309687	369.7	0.62338.2973.92	NA	NA	NA	NA	1
66	4.30936513	-77.18312187	370.5	0.62338.1973.92	NA	NA	NA	NA	1
67	4.30927513	-77.18316087	370.7	0.72338.4973.88	NA	NA	NA	NA	1
68	4.30919013	-77.18319687	370.4	0.77339.1973.82	NA	NA	NA	NA	1
69	4.30910513	-77.18322687	370	0.77338.6973.87	NA	NA	NA	NA	1
70	4.30903813	-77.18326887	369.6	0.62338.9973.84	NA	NA	NA	NA	1
71	4.30896213	-77.18329887	369.6	0.67338.9973.84	NA	NA	NA	NA	1
72	4.30889813	-77.18336687	369.4	0.72338.7973.85	NA	NA	NA	NA	1
73	4.30882313	-77.18341387	369.4	0.67338.3973.89	NA	NA	NA	NA	1
74	4.30874513	-77.18342187	369.7	0.82338.9973.83	NA	NA	NA	NA	1
75	4.30869713	-77.18346687	369.2	0.05339.1973.81	NA	NA	NA	NA	1
76	4.30872213	-77.18351687	368.9	0.72338.10973.82	NA	NA	NA	NA	1
77	4.30871213	-77.18359187	368.6	0.72339.5973.76	NA	NA	NA	NA	1
78	4.30873013	-77.18367387	367.9	0.72338.8973.83	NA	NA	NA	NA	1
79	4.30875013	-77.18371687	367.4	0.46338.5973.86	NA	NA	NA	NA	1
80	4.30879213	-77.18378587	367	0.72339.1973.80	NA	NA	NA	NA	1
81	4.30884013	-77.18386087	366	0.87338.8973.83	NA	NA	NA	NA	1
82	4.30887713	-77.18392387	365.3	0.57339.3973.77	NA	NA	NA	NA	1
83	4.30885513	-77.18400087	365	0.51339.1973.79	NA	NA	NA	NA	1
84	4.30881713	-77.18407387	365	0.57339.6973.74	NA	NA	NA	NA	1
85	4.30877213	-77.18408187	364.6	0.31340.9973.60	NA	NA	NA	NA	1
86	4.30874013	-77.18405687	364.2	0.05341.7973.51	NA	NA	NA	NA	1
87	4.30873513	-77.18404887	364.1	0.15341.6973.52	NA	NA	NA	NA	1
88	4.30871313	-77.18403687	364.1	0.26341.3973.55	NA	NA	NA	NA	1
89	4.30868713	-77.18402687	364	0.15341.6973.52	NA	NA	NA	NA	1
90	4.30864513	-77.18402387	364.2	0.41343.3973.33	NA	NA	NA	NA	1
91	4.30858213	-77.18404687	364.6	0.31344.9973.16	NA	NA	NA	NA	1
92	4.30857813	-77.18409887	364.2	0.41345.5973.09	NA	NA	NA	NA	1
93	4.30858813	-77.18414687	364	0.36345.2973.13	NA	NA	NA	NA	1
94	4.30860213	-77.18420087	364	0.46344.2973.24	NA	NA	NA	NA	1
95	4.30862013	-77.18427387	363.8	0.36343.8973.28	NA	NA	NA	NA	1
96	4.30861813	-77.18428887	363.7	0.10344.4973.21	NA	NA	NA	NA	1
97	4.30857313	-77.18433387	363.9	0.46344.7973.19	NA	NA	NA	NA	1
98	4.30852213	-77.18436187	364.3	0.21344.6973.21	NA	NA	NA	NA	1
99	4.30851213	-77.18441387	364.5	0.62345.3973.13	NA	NA	NA	NA	1
100	4.30846313	-77.18444087	364.9	0.41346.7972.97	NA	NA	NA	NA	1
101	4.30842313	-77.18447187	365.2	0.26347.4972.90	NA	NA	NA	NA	1
102	4.30839813	-77.18451887	365.4	0.41346.2973.03	NA	NA	NA	NA	1
103	4.30834313	-77.18452587	365.4	0.41347.4972.90	NA	NA	NA	NA	1
104	4.30826013	-77.18455687	365.4	0.57348.3972.80	NA	NA	NA	NA	1
105	4.30818313	-77.18459187	365.4	0.51349.6972.66	NA	NA	NA	NA	1
106	4.30810013	-77.18461687	366	0.21349.9972.63	NA	NA	NA	NA	1
107	4.30809813	-77.18466687	366.6	0.87351.5972.45	NA	NA	NA	NA	1
108	4.30806313	-77.18470187	366.8	0.26351.9972.41	NA	NA	NA	NA	1
109	4.30804813	-77.18475687	367	0.67352.9972.30	NA	NA	NA	NA	1
110	4.30802713	-77.18480687	367	0.31353.7972.21	NA	NA	NA	NA	1
111	4.30800013	-77.18484887	367.3	0.36354.5972.12	NA	NA	NA	NA	1
112	4.30796813	-77.18489387	367.5	0.72356.4971.92	NA	NA	NA	NA	1
113	4.30789313	-77.18495387	368.4	0.62357.3971.82	NA	NA	NA	NA	1
114	4.30787813	-77.18498087	369	0.57357.4971.80	NA	NA	NA	NA	1
115	4.30780513	-77.18501087	369.7	0.62358.2971.72	NA	NA	NA	NA	1
116	4.30773813	-77.18505887	370.2	0.72359.3971.58	NA	NA	NA	NA	1
117	4.30772313	-77.18513587	370.7	0.72359.10971.51	NA	NA	NA	NA	1
118	4.30774013	-77.18522587	371.2	0.62361.4971.36	NA	NA	NA	NA	1
119	4.30773013	-77.18528587	371.9	0.21362.3971.26	NA	NA	NA	NA	1
120	4.30772513	-77.18529187	371.9	0.10362.4971.25	NA	NA	NA	NA	1
121	4.30772013	-77.18533087	372.2	0.46363.6971.11	NA	NA	NA	NA	1
122	4.30767713	-77.18538387	373.3	0.67365.8970.88	NA	NA	NA	NA	1
123	4.30761213	-77.18544587	373.9	0.51366.0970.85	NA	NA	NA	NA	1
124	4.30756213	-77.18549587	374.1	0.41367.2970.72	NA	NA	NA	NA	1
125	4.30753813	-77.18552887	374.4	0.26368.7970.56	NA	NA	NA	NA	1
126	4.30751513	-77.18557887	374.6	0.21370.8970.33	NA	NA	NA	NA	1
127	4.30744813	-77.18559687	374.9	0.15370.8970.33	NA	NA	NA	NA	1
128	4.30741713	-77.18562187	375.3	0.31372.7970.14	NA	NA	NA	NA	1
129	4.30737513	-77.18563887	375.6	0.36374.1969.98	NA	NA	NA	NA	1
130	4.30735813	-77.18564387	375.7	0.26374.4969.95	NA	NA	NA	NA	1
131	4.30735513	-77.18564887	375.7	0.05374.9969.90	NA	NA	NA	NA	1
132	4.30735013	-77.18563887	375.7	0.21375.5969.83	NA	NA	NA	NA	1
133	4.30736013	-77.18568387	376.2	0.31378.6969.49	NA	NA	NA	NA	1
134	4.30739813	-77.18572387	376.5	0.10379.5969.40	NA	NA	NA	NA	1
135	4.30739213	-77.18576187	376.5	0.36382.2969.10	NA	NA	NA	NA	1
136	4.30732713	-77.18579187	377.2	0.15382.4969.08	NA	NA	NA	NA	1
137	4.30731213	-77.18579087	377.3	0.15382.4969.08	NA	NA	NA	NA	1
138	4.30730813	-77.18579087	377.3	0.15382.4969.08	NA	NA	NA	NA	1
139	4.30727313	-77.18579687	378.2	0.51385.1968.78	NA	NA	NA	NA	1
140	4.30727213	-77.18589187	380	0.46385.3968.78	NA	NA	NA	NA	1
141	4.30724813	-77.18594187	381.2	0.67387.0968.59	NA	NA	NA	NA	1
142	4.30723013	-77.18596687	381.8	0.31389.2968.35	NA	NA	NA	NA	1
143	4.30722313	-77.18599187	383.2	0.15390.10968.16	NA	NA	NA	NA	1
144	4.30722313	-77.18597887	383.8	0.15391.1968.15	NA	NA	NA	NA	1
145	4.30721513	-77.18597387	383.8	0.10390.6968.21	NA	NA	NA	NA	1
146	4.30721013	-77.18597387	383.8	0.21391.5968.12	NA	NA	NA	NA	1
147	4.30716713	-77.18601587	384.7	0.36393.10967.85	NA	NA	NA	NA	1
148	4.30715813	-77.18604587	384.9	0.15394.7967.77	NA	NA	NA	NA	1
149	4.30714213	-77.18609387	385.4	0.41396.10967.52	NA	NA	NA	NA	1
150	4.30709713	-77.18616387	386.2	0.62398.10967.29	NA	NA	NA	NA	1
151	4.30707013	-77.18622387	386.9	0.51400.6967.11	NA	NA	NA	NA	1
152	4.30707513	-77.18627087	387.4	0.41403.5966.80	NA	NA	NA	NA	1
153	4.30710513	-77.18632587	387.8	0.41404.10966.64	NA	NA	NA	NA	1
154	4.30707313	-77.18640887	388.8	0.36407.7966.34	NA	NA	NA	NA	1
155	4.30706813	-77.18642887	389.8	0.00407.2966.40	NA	NA	NA	NA	1
156	4.30705513	-77.18642087	390	0.31409.0966.20	NA	NA	NA	NA	1
157	4.30699513	-77.18639587	390.7	0.62411.5965.92	NA	NA	NA	NA	1
158	4.30691313	-77.18635687	391.6	0.46412.4965.82	NA	NA	NA	NA	1
159	4.30688313	-77.18630687	392.5	0.36414.9965.55	NA	NA	NA	NA	1
160	4.30685513	-77.18628687	393.5	0.21417.7965.24	NA	NA	NA	NA	1
161	4.30684813	-77.18629387	394.7	0.05419.10965.00	NA	NA	NA	NA	1
162	4.30684013	-77.18630087	394.9	0.26422.7964.69	NA	NA	NA	NA	1
163	4.30684013	-77.18639087	397.3	0.41424.2964.52	NA	NA	NA	NA	1
164	4.30684713	-77.18642387	399.5	0.05424.10964.44	NA	NA	NA	NA	1
165	4.30684013	-77.18642587	399.6	0.10424.4964.50	NA	NA	NA	NA	1
166	4.30683713	-77.18643587	399.6	0.05424.6964.48	NA	NA	NA	NA	1
167	4.30683513	-77.18645387	399.7	0.15424.4964.50	NA	NA	NA	NA	1
168	4.30683013	-77.18646387	399.7	0.10424.4964.50	NA	NA	NA	NA	1
169	4.30682813	-77.18647587	399.8	0.05424.8964.46	NA	NA	NA	NA	1
170	4.30683213	-77.18647887	399.8	0.15424.7964.47	NA	NA	NA	NA	1
171	4.30683313	-77.18647587	399.9	0.05424.7964.47	NA	NA	NA	NA	1
172	4.30681513	-77.18648087	400.8	0.77424.10964.44	NA	NA	NA	NA	1
173	4.30678713	-77.18653387	402.7	0.51426.4964.29	NA	NA	NA	NA	1
174	4.30674013	-77.18655187	404.6	0.15426.5964.29	NA	NA	NA	NA	1
175	4.30673713	-77.18654887	404.6	0.00425.9964.36	NA	NA	NA	NA	1
176	4.30672213	-77.18657187	405.7	0.05426.1964.33	NA	NA	NA	NA	1
177	4.30672013	-77.18657387	405.8	0.00426.2964.32	NA	NA	NA	NA	1
178	4.30671813	-77.18657387	405.9	0.00426.7964.27	NA	NA	NA	NA	1
179	4.30672013	-77.18660187	408.1	0.05426.2964.32	NA	NA	NA	NA	1
180	4.30673213	-77.18662887	411.5	0.05426.4964.30	NA	NA	NA	NA	1
181	4.30673813	-77.18666587	415.1	0.00426.3964.31	NA	NA	NA	NA	1
182	4.30672013	-77.18667687	417.5	0.57426.1964.34	NA	NA	NA	NA	1
183	4.30668213	-77.18668187	419	0.36426.8964.26	NA	NA	NA	NA	1
184	4.30666313	-77.18667587	420.1	0.10427.1964.24	NA	NA	NA	NA	1
185	4.30666313	-77.18666187	420.1	0.15427.0964.25	NA	NA	NA	NA	1
186	4.30662813	-77.18666387	420.5	0.87426.8964.27	NA	NA	NA	NA	1
187	4.30660813	-77.18662587	421.8	0.46426.9964.28	NA	NA	NA	NA	1
188	4.30661313	-77.18660587	422.2	0.26427.3964.23	NA	NA	NA	NA	1
189	4.30667013	-77.18654587	422.6	0.77425.5964.43	NA	NA	NA	NA	1
190	4.30678213	-77.18654887	423.8	0.26424.3964.58	NA	NA	NA	NA	1
191	4.30679713	-77.18654887	424	0.21425.9964.40	NA	NA	NA	NA	1
192	4.30680213	-77.18653587	424	0.00425.3964.48	NA	NA	NA	NA	1
193	4.30680213	-77.18653587	424.1	0.10425.5964.46	NA	NA	NA	NA	1
194	4.30679013	-77.18653587	424.2	0.05425.1964.50	NA	NA	NA	NA	1
195	4.30678513	-77.18653187	424.3	0.10425.3964.50	NA	NA	NA	NA	1
196	4.30677813	-77.18652687	424.4	0.00425.1964.52	NA	NA	NA	NA	1
197	4.30679013	-77.18653387	424.4	0.15425.3964.51	NA	NA	NA	NA	1
198	4.30679013	-77.18653687	424.5	0.00425.4964.50	NA	NA	NA	NA	1
199	4.30678513	-77.18653687	424.5	0.05425.9964.45	NA	NA	NA	NA	1
200	4.30678513	-77.18653887	424.6	0.00425.6964.50	NA	NA	NA	NA	1
201	4.30678813	-77.18654587	424.7	0.10425.8964.47	NA	NA	NA	NA	1
202	4.30678513	-77.18655087	424.7	0.05425.6964.50	NA	NA	NA	NA	1
203	4.30678513	-77.18655087	424.8	0.00425.9964.48	NA	NA	NA	NA	1
204	4.30678713	-77.18654687	424.9	0.00425.10964.47	NA	NA	NA	NA	1
205	4.30679013	-77.18654387	425	0.15426.7964.39	NA	NA	NA	NA	1
206	4.30678713	-77.18654087	425.5	0.15426.4964.42	NA	NA	NA	NA	1
207	4.30678313	-77.18655887	426.1	0.77426.10964.36	NA	NA	NA	NA	1
208	4.30676813	-77.18661087	426.6	0.62427.4964.32	NA	NA	NA	NA	1
209	4.30670313	-77.18664887	426.9	0.67428.3964.22	NA	NA	NA	NA	1
210	4.30663513	-77.18668687	427.2	0.77428.2964.23	NA	NA	NA	NA	1
211	4.30655213	-77.18662687	428.5	0.21428.6964.19	NA	NA	NA	NA	1
212	4.30654713	-77.18661687	428.5	0.10428.9964.15	NA	NA	NA	NA	1
213	4.30651013	-77.18667387	428.9	0.51427.9964.26	NA	NA	NA	NA	1
214	4.30644213	-77.18670087	429.6	0.67427.1964.35	NA	NA	NA	NA	1
215	4.30639813	-77.18672087	430.2	0.10427.8964.27	NA	NA	NA	NA	1
216	4.30634013	-77.18673587	430.6	0.72427.7964.28	NA	NA	NA	NA	1
217	4.30624513	-77.18676087	431	0.82428.5964.21	NA	NA	NA	NA	1
218	4.30618013	-77.18680587	431.8	0.82429.7964.08	NA	NA	NA	NA	1
219	4.30611013	-77.18685587	432.3	0.77431.1963.95	NA	NA	NA	NA	1
220	4.30604313	-77.18690387	432.8	0.82432.5963.80	NA	NA	NA	NA	1
221	4.30597313	-77.18691887	433.4	0.72434.7963.58	NA	NA	NA	NA	1
222	4.30589213	-77.18692887	434	0.82435.4963.50	NA	NA	NA	NA	1
223	4.30584013	-77.18701387	434.6	0.87436.5963.40	NA	NA	NA	NA	1
224	4.30577513	-77.18707087	435.1	0.77435.9963.46	NA	NA	NA	NA	1
225	4.30567313	-77.18708687	435.7	0.67436.1963.46	NA	NA	NA	NA	1
226	4.30562313	-77.18711687	436.4	0.62436.2963.44	NA	NA	NA	NA	1
227	4.30558213	-77.18717587	437.2	0.82436.3963.45	NA	NA	NA	NA	1
228	4.30551213	-77.18720587	438.1	0.82436.4963.44	NA	NA	NA	NA	1
229	4.30549013	-77.18721887	439	0.21436.5963.43	NA	NA	NA	NA	1
230	4.30549213	-77.18721587	439.2	0.26436.8963.41	NA	NA	NA	NA	1
231	4.30547713	-77.18723187	439.3	0.57436.3963.47	NA	NA	NA	NA	1
232	4.30539513	-77.18724387	439.8	0.67435.10963.50	NA	NA	NA	NA	1
233	4.30530213	-77.18728187	440.5	1.03436.5963.46	NA	NA	NA	NA	1
234	4.30523713	-77.18730687	441.4	0.57436.5963.46	NA	NA	NA	NA	1
235	4.30522713	-77.18730387	441.7	0.05436.9963.43	NA	NA	NA	NA	1
236	4.30522013	-77.18731887	441.8	0.21437.0963.42	NA	NA	NA	NA	1
237	4.30511213	-77.18734587	442	0.62437.2963.40	NA	NA	NA	NA	1
238	4.30505213	-77.18740687	442.4	0.77437.1963.42	NA	NA	NA	NA	1
239	4.30501313	-77.18747587	443.1	0.67436.1963.53	NA	NA	NA	NA	1
240	4.30500013	-77.18755187	443.8	0.46436.9963.45	NA	NA	NA	NA	1
241	4.30496513	-77.18762187	444.1	0.77437.1963.44	NA	NA	NA	NA	1
242	4.30493313	-77.18762887	444.5	0.31437.3963.42	NA	NA	NA	NA	1
243	4.30493013	-77.18761887	444.7	0.05437.4963.42	NA	NA	NA	NA	1
244	4.30492313	-77.18761387	444.7	0.10436.9963.48	NA	NA	NA	NA	1
245	4.30489713	-77.18766587	445	0.87438.6963.29	NA	NA	NA	NA	1
246	4.30487013	-77.18773687	445.2	0.67439.2963.25	NA	NA	NA	NA	1
247	4.30483013	-77.18778387	445.3	0.62438.10963.27	NA	NA	NA	NA	1
248	4.30481313	-77.18789687	445.8	0.98440.3963.14	NA	NA	NA	NA	1
249	4.30478313	-77.18797887	446.5	0.41440.4963.15	NA	NA	NA	NA	1
250	4.30476013	-77.18800187	447	0.67440.6963.13	NA	NA	NA	NA	1
251	4.30471313	-77.18804687	447.2	0.72442.5962.94	NA	NA	NA	NA	1
252	4.30466213	-77.18808087	447.3	0.62444.6962.71	NA	NA	NA	NA	1
253	4.30459013	-77.18808387	447.6	0.72446.10962.46	NA	NA	NA	NA	1
254	4.30451513	-77.18808387	448.7	0.10448.4962.31	NA	NA	NA	NA	1
255	4.30448813	-77.18808087	449.9	0.31448.4962.31	NA	NA	NA	NA	1
256	4.30447713	-77.18808887	450.9	0.77449.6962.19	NA	NA	NA	NA	1
257	4.30445013	-77.18811087	452.6	0.00450.9962.05	NA	NA	NA	NA	1
258	4.30443713	-77.18812187	453.2	0.15450.6962.09	NA	NA	NA	NA	1
259	4.30442713	-77.18812687	454.1	0.21450.10962.06	NA	NA	NA	NA	1
260	4.30437313	-77.18819887	455.1	1.03452.6961.89	NA	NA	NA	NA	1
261	4.30433013	-77.18827187	456	0.57452.3961.92	NA	NA	NA	NA	1
262	4.30430313	-77.18833387	456.2	0.67452.8961.87	NA	NA	NA	NA	1
263	4.30422213	-77.18839087	456.5	0.57453.6961.78	NA	NA	NA	NA	1
264	4.30418513	-77.18845387	457.2	0.10454.3961.69	NA	NA	NA	NA	1
265	4.30418013	-77.18846687	457.5	0.46454.1961.71	NA	NA	NA	NA	1
266	4.30413513	-77.18854687	458.4	0.67455.8961.51	NA	NA	NA	NA	1
267	4.30411813	-77.18858887	459.4	0.10456.1961.48	NA	NA	NA	NA	1
268	4.30412213	-77.18860387	460.5	0.05456.7961.42	NA	NA	NA	NA	1
269	4.30411813	-77.18860687	460.5	0.10456.7961.42	NA	NA	NA	NA	1
270	4.30411513	-77.18861187	460.5	0.21456.3961.44	NA	NA	NA	NA	1
271	4.30410513	-77.18862087	460.6	0.46455.8961.50	NA	NA	NA	NA	1
272	4.30406013	-77.18871587	461.5	0.77457.6961.31	NA	NA	NA	NA	1
273	4.30401513	-77.18878887	462.7	0.82458.0961.26	NA	NA	NA	NA	1
274	4.30399813	-77.18882687	464.1	0.05458.4961.20	NA	NA	NA	NA	1
275	4.30395713	-77.18887687	465.1	0.82460.4960.99	NA	NA	NA	NA	1
276	4.30391813	-77.18892187	466.6	0.46462.8960.73	NA	NA	NA	NA	1
277	4.30386313	-77.18898387	468.3	0.41464.2960.57	NA	NA	NA	NA	1
278	4.30386713	-77.18899687	468.9	0.15464.1960.58	NA	NA	NA	NA	1
279	4.30378013	-77.18906187	469.8	0.82466.6960.31	NA	NA	NA	NA	1
280	4.30371713	-77.18909887	470.9	0.51468.9960.05	NA	NA	NA	NA	1
281	4.30365313	-77.18912387	471.6	0.57470.7959.85	NA	NA	NA	NA	1
282	4.30360813	-77.18915887	472.9	0.41473.7959.52	NA	NA	NA	NA	1
283	4.30358713	-77.18919187	473.8	0.10473.10959.47	NA	NA	NA	NA	1
284	4.30357513	-77.18919587	474.3	0.00473.5959.52	NA	NA	NA	NA	1
285	4.30356813	-77.18919687	474.3	0.00474.1959.44	NA	NA	NA	NA	1
286	4.30354713	-77.18923187	474.4	0.15473.6959.50	NA	NA	NA	NA	1
287	4.30353713	-77.18923087	474.8	0.10473.6959.48	NA	NA	NA	NA	1
288	4.30353313	-77.18923887	474.8	0.10473.5959.49	NA	NA	NA	NA	1
289	4.30353313	-77.18924187	474.8	0.05473.2959.50	NA	NA	NA	NA	1
290	4.30351513	-77.18925187	475	0.41474.8959.33	NA	NA	NA	NA	1
291	4.30349013	-77.18928087	475.4	0.31475.6959.23	NA	NA	NA	NA	1
292	4.30345013	-77.18935387	475.9	0.41476.3959.16	NA	NA	NA	NA	1
293	4.30342513	-77.18940387	476.5	0.31477.4959.02	NA	NA	NA	NA	1
294	4.30340513	-77.18944587	477	0.31478.6958.88	NA	NA	NA	NA	1
295	4.30338713	-77.18946087	477.2	0.10478.7958.85	NA	NA	NA	NA	1
296	4.30337713	-77.18947187	477.2	0.46478.6958.84	NA	NA	NA	NA	1
297	4.30332813	-77.18952687	477.6	0.62480.4958.63	NA	NA	NA	NA	1
298	4.30333713	-77.18959887	477.9	0.31482.9958.36	NA	NA	NA	NA	1
299	4.30334013	-77.18967387	478.4	0.36484.5958.17	NA	NA	NA	NA	1
300	4.30334313	-77.18972087	478.7	0.31486.5957.94	NA	NA	NA	NA	1
301	4.30332713	-77.18977887	479.3	0.51488.2957.74	NA	NA	NA	NA	1
302	4.30333013	-77.18987187	479.9	0.62490.5957.50	NA	NA	NA	NA	1
303	4.30332013	-77.18991187	480.6	0.31491.9957.33	NA	NA	NA	NA	1
304	4.30331013	-77.18993387	480.8	0.15491.7957.33	NA	NA	NA	NA	1
305	4.30332213	-77.18994587	480.9	0.26491.4957.35	NA	NA	NA	NA	1
306	4.30331313	-77.19001587	481.3	0.77492.9957.19	NA	NA	NA	NA	1
307	4.30327213	-77.19007387	481.2	0.46494.3957.02	NA	NA	NA	NA	1
308	4.30321813	-77.19013187	481.4	0.72496.6956.77	NA	NA	NA	NA	1
309	4.30324813	-77.19023887	481.8	0.46497.10956.61	NA	NA	NA	NA	1
310	4.30321213	-77.19027187	482.8	0.10498.5956.55	NA	NA	NA	NA	1
311	4.30320313	-77.19026687	482.9	0.10498.1956.58	NA	NA	NA	NA	1
312	4.30319713	-77.19025887	482.9	0.10498.6956.53	NA	NA	NA	NA	1
313	4.30315313	-77.19028387	483.1	0.51499.9956.37	NA	NA	NA	NA	1
314	4.30313213	-77.19031087	483.3	0.21501.0956.23	NA	NA	NA	NA	1
315	4.30312513	-77.19031387	483.4	0.57501.0956.23	NA	NA	NA	NA	1
316	4.30309713	-77.19034587	483.7	0.15501.7956.14	NA	NA	NA	NA	1
317	4.30307813	-77.19035687	483.8	0.36503.3955.97	NA	NA	NA	NA	1
318	4.30301713	-77.19041587	484.1	0.46506.0955.66	NA	NA	NA	NA	1
319	4.30298713	-77.19043387	484.5	0.46508.1955.43	NA	NA	NA	NA	1
320	4.30294213	-77.19048387	485	0.46510.2955.19	NA	NA	NA	NA	1
321	4.30293013	-77.19050687	485.3	0.31512.7954.92	NA	NA	NA	NA	1
322	4.30287713	-77.19056387	485.6	0.46514.4954.72	NA	NA	NA	NA	1
323	4.30285713	-77.19064187	486.2	0.10513.10954.77	NA	NA	NA	NA	1
324	4.30286213	-77.19065587	486.2	0.05514.5954.71	NA	NA	NA	NA	1
325	4.30286513	-77.19066087	486.3	0.05513.10954.75	NA	NA	NA	NA	1
326	4.30286213	-77.19066587	486.3	0.05514.2954.73	NA	NA	NA	NA	1
327	4.30285513	-77.19066087	486.3	0.10513.9954.76	NA	NA	NA	NA	1
328	4.30286813	-77.19066687	486.7	0.05513.0954.85	NA	NA	NA	NA	1
329	4.30287013	-77.19066387	486.7	0.05514.1954.74	NA	NA	NA	NA	1
330	4.30285813	-77.19066887	486.8	0.36514.4954.70	NA	NA	NA	NA	1
331	4.30285213	-77.19070087	487.2	0.21513.1954.83	NA	NA	NA	NA	1
332	4.30285213	-77.19072087	487.3	0.10513.8954.75	NA	NA	NA	NA	1
333	4.30286213	-77.19074187	487.6	0.15513.7954.76	NA	NA	NA	NA	1
334	4.30286713	-77.19074887	487.6	0.05513.3954.80	NA	NA	NA	NA	1
335	4.30287813	-77.19074887	487.6	0.15513.2954.81	NA	NA	NA	NA	1
336	4.30288313	-77.19075087	488.6	0.05513.3954.79	NA	NA	NA	NA	1
337	4.30286713	-77.19073887	489	0.21513.3954.79	NA	NA	NA	NA	1
338	4.30286713	-77.19076587	490	0.10513.2954.82	NA	NA	NA	NA	1
339	4.30285013	-77.19075187	491	0.10513.2954.80	NA	NA	NA	NA	1
340	4.30280513	-77.19071587	493.7	0.21514.0954.71	NA	NA	NA	NA	1
341	4.30278813	-77.19074887	494.7	0.41515.1954.59	NA	NA	NA	NA	1
342	4.30273013	-77.19077587	495.7	0.51516.2954.47	NA	NA	NA	NA	1
343	4.30270313	-77.19082387	496.6	0.26516.2954.47	NA	NA	NA	NA	1
344	4.30269213	-77.19086887	497.4	0.41517.5954.34	NA	NA	NA	NA	1
345	4.30265513	-77.19094087	498.7	0.10519.0954.17	NA	NA	NA	NA	1
346	4.30260813	-77.19097087	499.7	0.26519.9954.06	NA	NA	NA	NA	1
347	4.30255713	-77.19098887	500.1	0.36521.5953.89	NA	NA	NA	NA	1
348	4.30256313	-77.19104087	500.7	0.31520.7953.97	NA	NA	NA	NA	1
349	4.30257013	-77.19110387	501.4	0.31521.7953.85	NA	NA	NA	NA	1
350	4.30253713	-77.19113687	502.2	0.36523.6953.65	NA	NA	NA	NA	1
351	4.30248513	-77.19118887	503.3	0.21524.2953.56	NA	NA	NA	NA	1
352	4.30245713	-77.19127887	503.8	0.36526.7953.29	NA	NA	NA	NA	1
353	4.30244313	-77.19130687	504.4	0.00526.6953.30	NA	NA	NA	NA	1
354	4.30244313	-77.19130687	504.4	0.00526.6953.30	1	1	1	1	1
355	4.30243813	-77.19132587	504.6	0.41527.1953.25	NA	NA	NA	NA	1
356	4.30236813	-77.19134887	505.5	0.46528.5953.10	NA	NA	NA	NA	1
357	4.30226713	-77.19134387	507.1	0.36530.3952.91	NA	NA	NA	NA	1
358	4.30219313	-77.19133587	508.7	0.57532.1952.72	NA	NA	NA	NA	1
359	4.30213013	-77.19138187	509.6	0.36533.5952.56	NA	NA	NA	NA	1
360	4.30210213	-77.19138587	509.8	0.05533.5952.57	NA	NA	NA	NA	1
361	4.30209513	-77.19138887	509.9	0.05533.5952.57	NA	NA	NA	NA	1
362	4.30207513	-77.19136187	510.1	0.21533.3952.59	NA	NA	NA	NA	1
363	4.30202313	-77.19135387	510.9	0.46535.5952.35	NA	NA	NA	NA	1
364	4.30199013	-77.19134887	511.5	0.10536.3952.26	NA	NA	NA	NA	1
365	4.30191713	-77.19138087	515.4	0.36538.0952.08	NA	NA	NA	NA	1
366	4.30188313	-77.19138887	517.9	0.05538.9951.99	NA	NA	NA	NA	1
367	4.30187713	-77.19143687	518.8	0.57540.8951.78	NA	NA	NA	NA	1
368	4.30188213	-77.19151187	519.5	0.41542.4951.61	NA	NA	NA	NA	1
369	4.30189013	-77.19161087	520.9	0.46543.6951.46	NA	NA	NA	NA	1
370	4.30188813	-77.19164587	521.5	0.26544.4951.38	NA	NA	NA	NA	1
371	4.30189813	-77.19171687	522.7	0.31546.3951.18	NA	NA	NA	NA	1
372	4.30186313	-77.19173887	523.3	0.26547.8951.02	NA	NA	NA	NA	1
373	4.30182513	-77.19178087	523.9	0.31549.6950.80	NA	NA	NA	NA	1
374	4.30180013	-77.19180887	524.9	0.05549.9950.77	NA	NA	NA	NA	1
375	4.30177513	-77.19181687	525.9	0.05550.0950.76	NA	NA	NA	NA	1
376	4.30176313	-77.19180587	526.9	0.10550.2950.74	NA	NA	NA	NA	1
377	4.30176713	-77.19180387	527	0.05549.2950.83	NA	NA	NA	NA	1
378	4.30176213	-77.19180387	527.3	0.05549.5950.79	NA	NA	NA	NA	1
379	4.30176013	-77.19180187	527.3	0.00549.5950.79	1	1	1	1	1
380	4.30176313	-77.19180687	527.3	0.00549.4950.82	NA	NA	NA	NA	1
381	4.30176213	-77.19181587	527.4	0.10550.4950.72	NA	NA	NA	NA	1
382	4.30175513	-77.19182087	527.4	0.15549.5950.81	NA	NA	NA	NA	1
383	4.30177713	-77.19182387	528.8	0.05549.4950.82	NA	NA	NA	NA	1
384	4.30182813	-77.19185587	530.4	0.26549.3950.85	NA	NA	NA	NA	1
385	4.30184013	-77.19186387	530.4	0.05549.8950.80	NA	NA	NA	NA	1
386	4.30184213	-77.19186087	531.5	0.10549.5950.83	NA	NA	NA	NA	1
387	4.30179013	-77.19186687	532	0.41550.9950.70	NA	NA	NA	NA	1
388	4.30169313	-77.19187587	532.7	0.46552.4950.54	NA	NA	NA	NA	1
389	4.30160013	-77.19185587	533.4	0.51553.7950.40	NA	NA	NA	NA	1
390	4.30151813	-77.19183387	534.6	0.41555.10950.16	NA	NA	NA	NA	1
391	4.30145213	-77.19182887	535.4	0.31558.1949.93	NA	NA	NA	NA	1
392	4.30141713	-77.19186687	536.1	0.36560.10949.63	NA	NA	NA	NA	1
393	4.30139513	-77.19187387	536.8	0.10560.6949.65	NA	NA	NA	NA	1
394	4.30140213	-77.19187887	537.2	0.00560.5949.68	NA	NA	NA	NA	1
395	4.30137213	-77.19187187	537.9	0.36560.5949.68	NA	NA	NA	NA	1
396	4.30136313	-77.19187087	538.2	0.21559.6949.75	NA	NA	NA	NA	1
397	4.30135313	-77.19185587	538.3	0.05560.4949.69	NA	NA	NA	NA	1
398	4.30137513	-77.19179887	540.7	0.41560.5949.68	NA	NA	NA	NA	1
399	4.30136013	-77.19179887	542.4	0.05560.2949.71	NA	NA	NA	NA	1
400	4.30134813	-77.19179587	543.1	0.05559.9949.74	NA	NA	NA	NA	1
401	4.30134713	-77.19180887	543.3	0.05560.1949.74	NA	NA	NA	NA	1
402	4.30133513	-77.19180687	543.3	0.15559.8949.77	NA	NA	NA	NA	1
403	4.30132713	-77.19180687	543.3	0.05560.1949.74	NA	NA	NA	NA	1
404	4.30132713	-77.19180887	543.3	0.00559.8949.77	NA	NA	NA	NA	1
405	4.30133513	-77.19182387	543.5	0.05559.8949.79	NA	NA	NA	NA	1
406	4.30134013	-77.19183187	543.6	0.05559.9949.76	NA	NA	NA	NA	1
407	4.30134013	-77.19183587	543.6	0.00560.0949.77	NA	NA	NA	NA	1
408	4.30134313	-77.19183687	543.6	0.10559.5949.83	NA	NA	NA	NA	1
409	4.30134713	-77.19183687	543.6	0.00559.9949.78	NA	NA	NA	NA	1
410	4.30135213	-77.19182887	543.7	0.05560.6949.71	NA	NA	NA	NA	1
411	4.30135713	-77.19183587	544.6	0.21561.0949.66	NA	NA	NA	NA	1
412	4.30134813	-77.19184187	544.6	0.15561.0949.66	NA	NA	NA	NA	1
413	4.30133813	-77.19184187	544.7	0.10561.4949.62	NA	NA	NA	NA	1
414	4.30132813	-77.19184687	544.7	0.21561.9949.57	NA	NA	NA	NA	1
415	4.30133713	-77.19187587	545	0.31562.4949.54	NA	NA	NA	NA	1
416	4.30133713	-77.19188087	545.2	0.05561.6949.62	NA	NA	NA	NA	1
417	4.30130013	-77.19182687	546	0.21562.1949.59	NA	NA	NA	NA	1
418	4.30129513	-77.19180687	546.1	0.31562.5949.55	NA	NA	NA	NA	1
419	4.30128013	-77.19179687	546.6	0.10561.10949.62	NA	NA	NA	NA	1
420	4.30127813	-77.19179087	546.6	0.10561.10949.62	NA	NA	NA	NA	1
421	4.30127213	-77.19183587	548.2	0.05562.6949.57	NA	NA	NA	NA	1
422	4.30128313	-77.19183387	548.4	0.00562.5949.59	NA	NA	NA	NA	1
423	4.30129213	-77.19182387	548.6	0.05562.4949.62	NA	NA	NA	NA	1
424	4.30129213	-77.19183387	548.8	0.05563.4949.51	NA	NA	NA	NA	1
425	4.30129513	-77.19183387	548.8	0.15562.9949.56	NA	NA	NA	NA	1
426	4.30128213	-77.19183587	548.9	0.26564.10949.34	NA	NA	NA	NA	1
427	4.30125213	-77.19183687	548.9	0.26566.5949.18	NA	NA	NA	NA	1
428	4.30121213	-77.19184387	549	0.31568.3948.99	NA	NA	NA	NA	1
429	4.30112513	-77.19187387	549.1	0.51570.8948.72	NA	NA	NA	NA	1
430	4.30110013	-77.19189387	549.7	0.26572.8948.51	NA	NA	NA	NA	1
431	4.30111713	-77.19191087	549.9	0.05573.6948.42	NA	NA	NA	NA	1
432	4.30111713	-77.19190087	549.9	0.10573.5948.41	NA	NA	NA	NA	1
433	4.30111013	-77.19189687	549.9	0.10573.4948.43	NA	NA	NA	NA	1
434	4.30110313	-77.19186887	551.3	0.15573.4948.43	NA	NA	NA	NA	1
435	4.30107013	-77.19186887	552.4	0.46574.1948.35	NA	NA	NA	NA	1
436	4.30101713	-77.19191387	553.6	0.41575.8948.17	NA	NA	NA	NA	1
437	4.30097213	-77.19196187	554.5	0.41577.5947.97	NA	NA	NA	NA	1
438	4.30098013	-77.19202687	555.5	0.41581.2947.58	NA	NA	NA	NA	1
439	4.30098513	-77.19209087	557.1	0.21581.4947.55	NA	NA	NA	NA	1
440	4.30098813	-77.19210387	557.1	0.05582.0947.49	NA	NA	NA	NA	1
441	4.30098713	-77.19210087	557.2	0.15581.10947.47	NA	NA	NA	NA	1
442	4.30098213	-77.19212687	558	0.21581.2947.55	NA	NA	NA	NA	1
443	4.30092213	-77.19209387	560.1	0.21582.3947.44	NA	NA	NA	NA	1
444	4.30088013	-77.19206087	562.4	0.21582.4947.43	NA	NA	NA	NA	1
445	4.30091313	-77.19207687	566.9	0.00581.9947.48	NA	NA	NA	NA	1
446	4.30092013	-77.19209887	569.1	0.31582.5947.42	NA	NA	NA	NA	1
447	4.30092813	-77.19212687	569.4	0.15582.7947.39	NA	NA	NA	NA	1
448	4.30092013	-77.19211587	569.8	0.05582.7947.39	NA	NA	NA	NA	1
449	4.30093713	-77.19212387	570.2	0.21582.3947.44	NA	NA	NA	NA	1
450	4.30093513	-77.19216887	570.7	0.21583.8947.28	NA	NA	NA	NA	1
451	4.30090213	-77.19221187	571.5	0.21583.9947.27	NA	NA	NA	NA	1
452	4.30088013	-77.19220887	571.5	0.46584.1947.25	NA	NA	NA	NA	1
453	4.30084013	-77.19223587	571.6	0.41584.5947.20	NA	NA	NA	NA	1
454	4.30077813	-77.19225887	571.9	0.31585.3947.10	NA	NA	NA	NA	1
455	4.30071713	-77.19228087	572.5	0.26585.8947.05	NA	NA	NA	NA	1
456	4.30068713	-77.19231187	573.3	0.46586.3946.99	NA	NA	NA	NA	1
457	4.30063013	-77.19233887	574.1	0.31586.7946.95	NA	NA	NA	NA	1
458	4.30055013	-77.19235087	574.9	0.36588.2946.79	NA	NA	NA	NA	1
459	4.30049813	-77.19234387	576.3	0.41590.4946.56	NA	NA	NA	NA	1
460	4.30045313	-77.19230887	577.4	0.46592.3946.36	NA	NA	NA	NA	1
461	4.30042213	-77.19229387	579	0.10592.6946.32	NA	NA	NA	NA	1
462	4.30040313	-77.19229187	580.3	0.05591.8946.39	NA	NA	NA	NA	1
463	4.30040313	-77.19230587	580.4	0.05592.2946.34	NA	NA	NA	NA	1
464	4.30039713	-77.19230387	580.4	0.15592.1946.35	NA	NA	NA	NA	1
465	4.30039213	-77.19230187	580.5	0.10593.2946.24	NA	NA	NA	NA	1
466	4.30038813	-77.19230087	580.5	0.15593.2946.24	1	2	2	1	1
467	4.30037713	-77.19229687	580.5	0.00592.1946.36	NA	NA	NA	NA	1
468	4.30037313	-77.19230187	580.5	0.15591.8946.39	NA	NA	NA	NA	1
469	4.30040313	-77.19232387	581.7	0.10592.3946.36	NA	NA	NA	NA	1
470	4.30035513	-77.19233587	583	0.46592.8946.30	NA	NA	NA	NA	1
471	4.30028513	-77.19236887	583.9	0.26593.0946.28	NA	NA	NA	NA	1
472	4.30023313	-77.19237087	584.7	0.36594.5946.12	NA	NA	NA	NA	1
473	4.30016213	-77.19242087	586.2	0.41596.6945.90	NA	NA	NA	NA	1
474	4.30008313	-77.19241187	587.9	0.57598.2945.73	NA	NA	NA	NA	1
475	4.30001713	-77.19235887	589.7	0.62598.5945.68	NA	NA	NA	NA	1
476	4.29997513	-77.19235087	591.7	0.05599.3945.59	NA	NA	NA	NA	1
477	4.29994213	-77.19235887	593	0.51599.4945.58	NA	NA	NA	NA	1
478	4.29985713	-77.19239887	594.1	0.62598.7945.65	NA	NA	NA	NA	1
479	4.29982313	-77.19241087	594.6	0.10599.10945.50	NA	NA	NA	NA	1
480	4.29981513	-77.19241587	594.7	0.15600.1945.49	NA	NA	NA	NA	1
481	4.29975813	-77.19246187	596	0.51599.8945.52	NA	NA	NA	NA	1
482	4.29966513	-77.19248387	597.3	0.51601.1945.36	NA	NA	NA	NA	1
483	4.29960713	-77.19249387	598.2	0.36600.6945.41	NA	NA	NA	NA	1
484	4.29952313	-77.19251087	599.2	0.46601.4945.33	NA	NA	NA	NA	1
485	4.29944513	-77.19248087	601	0.46601.9945.27	NA	NA	NA	NA	1
486	4.29941813	-77.19245887	601.9	0.41602.8945.18	NA	NA	NA	NA	1
487	4.29938313	-77.19244387	602.5	0.31602.9945.17	NA	NA	NA	NA	1
488	4.29933213	-77.19245087	603.1	0.41604.2945.03	NA	NA	NA	NA	1
489	4.29927813	-77.19246887	603.9	0.36606.2944.79	NA	NA	NA	NA	1
490	4.29921013	-77.19245387	605.6	0.15608.4944.58	NA	NA	NA	NA	1
491	4.29914713	-77.19242687	607.3	0.31609.7944.42	NA	NA	NA	NA	1
492	4.29912713	-77.19244587	608.6	0.51611.4944.24	NA	NA	NA	NA	1
493	4.29908013	-77.19250187	610.4	0.31613.0944.07	NA	NA	NA	NA	1
494	4.29903713	-77.19257087	614.3	0.36614.7943.89	NA	NA	NA	NA	1
495	4.29905013	-77.19255587	614.9	0.26614.6943.93	NA	NA	NA	NA	1
496	4.29906213	-77.19257387	616.2	0.41613.9944.00	NA	NA	NA	NA	1
497	4.29908713	-77.19252087	618.1	0.21613.10943.99	NA	NA	NA	NA	1
498	4.29908213	-77.19250887	618.3	0.15613.5944.04	NA	NA	NA	NA	1
499	4.29904213	-77.19251087	618.5	0.62614.3943.96	NA	NA	NA	NA	1
500	4.29897513	-77.19252887	618.9	0.67615.1943.87	NA	NA	NA	NA	1
501	4.29890513	-77.19255887	620.2	0.46614.10943.91	NA	NA	NA	NA	1
502	4.29887713	-77.19257687	621.9	0.05615.2943.88	NA	NA	NA	NA	1
503	4.29887313	-77.19258087	621.9	0.05615.5943.87	NA	NA	NA	NA	1
504	4.29887513	-77.19257887	622	0.00614.8943.95	NA	NA	NA	NA	1
505	4.29886513	-77.19259087	622.2	0.15615.6943.86	NA	NA	NA	NA	1
506	4.29885813	-77.19264887	622.9	0.51612.10944.14	NA	NA	NA	NA	1
507	4.29887713	-77.19275387	623.3	0.62610.7944.38	NA	NA	NA	NA	1
508	4.29893013	-77.19278187	622.8	0.67609.5944.51	NA	NA	NA	NA	1
509	4.29900713	-77.19278387	621.9	0.62608.6944.60	NA	NA	NA	NA	1
510	4.29906013	-77.19276887	620.8	0.31606.7944.81	NA	NA	NA	NA	1
511	4.29910013	-77.19276887	620.8	0.10606.4944.84	NA	NA	NA	NA	1
512	4.29910713	-77.19276887	620.6	0.15606.6944.82	NA	NA	NA	NA	1
513	4.29911713	-77.19278087	620.6	0.15606.3944.85	NA	NA	NA	NA	1
514	4.29912213	-77.19277587	620.6	0.15605.7944.91	NA	NA	NA	NA	1
515	4.29912013	-77.19276587	620.6	0.10606.1944.87	NA	NA	NA	NA	1
516	4.29911713	-77.19275887	620.6	0.10606.2944.86	NA	NA	NA	NA	1
517	4.29912813	-77.19274587	620.6	0.10605.7944.91	NA	NA	NA	NA	1
518	4.29912813	-77.19273887	620.6	0.10606.0944.88	NA	NA	NA	NA	1
519	4.29913313	-77.19273687	620.7	0.00605.9944.89	NA	NA	NA	NA	1
520	4.29913513	-77.19273887	620.7	0.05605.2944.96	NA	NA	NA	NA	1
521	4.29913813	-77.19274087	620.7	0.15605.2944.96	NA	NA	NA	NA	1
522	4.29914813	-77.19274387	620.7	0.10605.6944.92	NA	NA	NA	NA	1
523	4.29915813	-77.19275087	620.7	0.05605.4944.97	NA	NA	NA	NA	1
524	4.29916013	-77.19275187	620.7	0.05605.7944.91	NA	NA	NA	NA	1
525	4.29916213	-77.19275087	620.8	0.05605.7944.91	NA	NA	NA	NA	1
526	4.29916513	-77.19274687	620.8	0.05605.3944.98	NA	NA	NA	NA	1
527	4.29916713	-77.19274687	620.8	0.10605.7944.93	NA	NA	NA	NA	1
528	4.29916313	-77.19275187	620.8	0.05605.7944.95	NA	NA	NA	NA	1
529	4.29916313	-77.19275187	620.8	0.00605.5944.98	NA	NA	NA	NA	1
530	4.29917513	-77.19274587	620.8	0.15606.2944.90	NA	NA	NA	NA	1
531	4.29917513	-77.19274187	620.8	0.10605.4945.01	NA	NA	NA	NA	1
532	4.29916713	-77.19274587	620.8	0.05605.2945.03	NA	NA	NA	NA	1
533	4.29917713	-77.19273387	620.7	0.15604.1945.15	NA	NA	NA	NA	1
534	4.29918713	-77.19272587	620.7	0.10603.10945.16	NA	NA	NA	NA	1
535	4.29920213	-77.19270887	620.5	0.21604.2945.14	NA	NA	NA	NA	1
536	4.29924213	-77.19271087	620.3	0.26604.3945.12	NA	NA	NA	NA	1
537	4.29926213	-77.19272187	620.2	0.15603.10945.16	NA	NA	NA	NA	1
538	4.29926813	-77.19273087	620.2	0.05603.7945.19	NA	NA	NA	NA	1
539	4.29926213	-77.19273887	620.2	0.05603.10945.16	NA	NA	NA	NA	1
540	4.29926313	-77.19274187	620.2	0.05604.3945.15	NA	NA	NA	NA	1
541	4.29926713	-77.19273587	620.2	0.05604.2945.16	NA	NA	NA	NA	1
542	4.29928813	-77.19274087	620.4	0.10604.3945.15	NA	NA	NA	NA	1
543	4.29929813	-77.19273687	620.4	0.21604.3945.15	NA	NA	NA	NA	1
544	4.29930813	-77.19272087	619.9	0.05604.5945.12	NA	NA	NA	NA	1
545	4.29930713	-77.19271087	619.8	0.05604.5945.15	NA	NA	NA	NA	1
546	4.29930513	-77.19270587	619.7	0.15604.5945.15	NA	NA	NA	NA	1
547	4.29930313	-77.19269187	619.7	0.05604.4945.16	NA	NA	NA	NA	1
548	4.29928513	-77.19269187	619.8	0.05605.1945.08	NA	NA	NA	NA	1
549	4.29926013	-77.19270887	619.9	0.26606.3944.95	NA	NA	NA	NA	1
550	4.29924313	-77.19273887	620.1	0.15606.5944.93	NA	NA	NA	NA	1
551	4.29923213	-77.19275387	620.3	0.00607.0944.88	NA	NA	NA	NA	1
552	4.29922513	-77.19274587	620.5	0.00606.6944.92	NA	NA	NA	NA	1
553	4.29923013	-77.19277387	620.5	0.00606.3944.95	NA	NA	NA	NA	1
554	4.29923713	-77.19281087	620.7	0.21606.5944.93	NA	NA	NA	NA	1
555	4.29923713	-77.19282087	620.7	0.10606.3944.95	NA	NA	NA	NA	1
556	4.29924013	-77.19281687	620.7	0.05606.3944.95	NA	NA	NA	NA	1
557	4.29923513	-77.19281187	620.7	0.10606.9944.89	NA	NA	NA	NA	1
558	4.29922713	-77.19281387	620.7	0.10606.3944.95	NA	NA	NA	NA	1
559	4.29922313	-77.19281687	620.7	0.10606.9944.91	NA	NA	NA	NA	1
560	4.29922013	-77.19281187	620.7	0.15606.8944.92	NA	NA	NA	NA	1
561	4.29921813	-77.19279387	620.7	0.15607.0944.90	NA	NA	NA	NA	1
562	4.29921513	-77.19278387	620.7	0.10607.5944.87	NA	NA	NA	NA	1
563	4.29921013	-77.19277587	620.8	0.05607.5944.87	NA	NA	NA	NA	1
564	4.29920213	-77.19277887	620.8	0.10606.7944.98	NA	NA	NA	NA	1
565	4.29920213	-77.19277887	620.8	0.05606.4945.01	NA	NA	NA	NA	1
566	4.29919813	-77.19278087	620.8	0.00606.3945.02	NA	NA	NA	NA	1
567	4.29920213	-77.19278187	620.8	0.15606.6944.99	NA	NA	NA	NA	1
568	4.29921513	-77.19277587	620.8	0.10606.3945.00	NA	NA	NA	NA	1
569	4.29921213	-77.19277087	620.8	0.00606.7944.96	NA	NA	NA	NA	1
570	4.29921313	-77.19276387	620.8	0.15606.4944.99	NA	NA	NA	NA	1
571	4.29920513	-77.19275587	620.8	0.05606.4944.99	NA	NA	NA	NA	1
572	4.29920213	-77.19274887	620.8	0.10606.3945.00	NA	NA	NA	NA	1
573	4.29919313	-77.19274387	620.8	0.10606.2945.01	NA	NA	NA	NA	1
574	4.29918213	-77.19274587	620.9	0.15606.1945.00	NA	NA	NA	NA	1
575	4.29917313	-77.19274687	620.9	0.10605.7945.04	NA	NA	NA	NA	1
576	4.29916713	-77.19274887	620.9	0.05605.10945.01	NA	NA	NA	NA	1
577	4.29916513	-77.19275687	620.9	0.10605.8945.03	NA	NA	NA	NA	1
578	4.29916713	-77.19276187	620.9	0.00605.4945.05	NA	NA	NA	NA	1
579	4.29917213	-77.19276187	620.9	0.05605.7945.04	NA	NA	NA	NA	1
580	4.29917513	-77.19275087	621	0.15605.10945.01	NA	NA	NA	NA	1
581	4.29917313	-77.19273587	621	0.05606.1945.00	NA	NA	NA	NA	1
582	4.29916713	-77.19273187	621	0.10605.9945.02	NA	NA	NA	NA	1
583	4.29916313	-77.19273087	621	0.00605.3945.08	NA	NA	NA	NA	1
584	4.29916213	-77.19273687	621	0.05605.5945.06	NA	NA	NA	NA	1
585	4.29916713	-77.19274587	621	0.10605.5945.06	NA	NA	NA	NA	1
586	4.29916713	-77.19275687	621.1	0.15606.1945.00	NA	NA	NA	NA	1
587	4.29916513	-77.19277887	621.1	0.26605.6945.05	NA	NA	NA	NA	1
588	4.29917513	-77.19282887	621.3	0.21605.6945.05	NA	NA	NA	NA	1
589	4.29917813	-77.19282387	621.4	0.05605.4945.07	NA	NA	NA	NA	1
590	4.29917013	-77.19282387	621.4	0.15606.2945.01	NA	NA	NA	NA	1
591	4.29916813	-77.19281087	621.5	0.05606.1945.02	NA	NA	NA	NA	1
592	4.29917213	-77.19279887	621.5	0.21605.6945.09	NA	NA	NA	NA	1
593	4.29917313	-77.19278887	621.5	0.15605.8945.07	NA	NA	NA	NA	1
594	4.29917213	-77.19278087	621.5	0.10606.0945.05	NA	NA	NA	NA	1
595	4.29917313	-77.19278587	621.5	0.05606.0945.05	NA	NA	NA	NA	1
596	4.29917713	-77.19278687	621.5	0.10606.4945.03	NA	NA	NA	NA	1
597	4.29917513	-77.19278887	621.5	0.05606.4945.03	NA	NA	NA	NA	1
598	4.29916513	-77.19277687	621.6	0.26607.5944.91	NA	NA	NA	NA	1
599	4.29917313	-77.19277087	621.7	0.15607.7944.91	NA	NA	NA	NA	1
600	4.29917213	-77.19278187	621.7	0.05607.8944.90	NA	NA	NA	NA	1
601	4.29916813	-77.19278687	621.7	0.05607.6944.92	NA	NA	NA	NA	1
602	4.29916513	-77.19278687	621.7	0.05607.8944.90	NA	NA	NA	NA	1
603	4.29916513	-77.19277687	621.6	0.51608.2944.88	NA	NA	NA	NA	1
604	4.29914013	-77.19275587	621.2	0.10609.5944.74	NA	NA	NA	NA	1
605	4.29913013	-77.19275887	621.1	0.31609.6944.73	NA	NA	NA	NA	1
606	4.29908313	-77.19276087	620.7	0.36611.1944.56	NA	NA	NA	NA	1
607	4.29900013	-77.19276187	620.5	0.41611.7944.49	NA	NA	NA	NA	1
608	4.29892013	-77.19277087	621.3	0.67612.7944.39	NA	NA	NA	NA	1
609	4.29884213	-77.19274887	622	0.57614.4944.18	NA	NA	NA	NA	1
610	4.29876013	-77.19272087	623.3	0.46614.9944.13	NA	NA	NA	NA	1
611	4.29870213	-77.19266187	623.9	0.57616.2944.00	NA	NA	NA	NA	1
612	4.29868813	-77.19265187	624.3	0.05616.9943.92	NA	NA	NA	NA	1
613	4.29867313	-77.19265587	624.8	0.00616.7943.94	NA	NA	NA	NA	1
614	4.29867213	-77.19265387	624.9	0.10616.6943.95	NA	NA	NA	NA	1
615	4.29868813	-77.19262187	625.6	0.51617.1943.88	NA	NA	NA	NA	1
616	4.29874013	-77.19259687	626.3	0.93617.9943.81	NA	NA	NA	NA	1
617	4.29880713	-77.19255887	627.4	1.34618.1943.79	NA	NA	NA	NA	1
618	4.29888013	-77.19251587	627.7	0.82617.9943.81	NA	NA	NA	NA	1
619	4.29890013	-77.19252087	627.9	0.05617.4943.89	NA	NA	NA	NA	1
620	4.29896513	-77.19253187	627.8	0.57617.4943.91	NA	NA	NA	NA	1
621	4.29902013	-77.19252587	628.4	0.10617.3943.92	NA	NA	NA	NA	1
622	4.29903713	-77.19247687	627.3	0.57615.2944.16	NA	NA	NA	NA	1
623	4.29907213	-77.19246187	627.6	0.36614.9944.20	NA	NA	NA	NA	1
624	4.29910713	-77.19244387	627.4	0.26612.10944.40	NA	NA	NA	NA	1
625	4.29910713	-77.19243187	627.3	0.10612.6944.46	NA	NA	NA	NA	1
626	4.29914013	-77.19241887	626.9	0.46611.3944.60	NA	NA	NA	NA	1
627	4.29916313	-77.19240687	626.7	0.00610.7944.66	NA	NA	NA	NA	1
628	4.29918713	-77.19242387	626.3	0.05610.6944.69	NA	NA	NA	NA	1
629	4.29922313	-77.19242687	626.2	0.21609.4944.82	NA	NA	NA	NA	1
630	4.29926013	-77.19242087	625.8	0.62607.7945.02	NA	NA	NA	NA	1
631	4.29928813	-77.19243187	625.3	0.21606.7945.13	NA	NA	NA	NA	1
632	4.29928213	-77.19243587	625.2	0.10606.6945.14	NA	NA	NA	NA	1
633	4.29927313	-77.19243087	625.1	0.10606.7945.13	NA	NA	NA	NA	1
634	4.29926813	-77.19242187	625.1	0.00606.5945.15	NA	NA	NA	NA	1
635	4.29926513	-77.19242087	625.2	0.21606.6945.14	NA	NA	NA	NA	1
636	4.29933013	-77.19242087	624.7	0.36606.3945.17	NA	NA	NA	NA	1
637	4.29935213	-77.19241687	624.4	0.10605.10945.18	NA	NA	NA	NA	1
638	4.29935013	-77.19241887	624.4	0.00605.10945.18	NA	NA	NA	NA	1
639	4.29935013	-77.19241887	624.4	0.00606.1945.17	NA	NA	NA	NA	1
640	4.29934813	-77.19241687	624.5	0.00605.5945.21	NA	NA	NA	NA	1
641	4.29934713	-77.19241587	624.5	0.05605.5945.21	NA	NA	NA	NA	1
642	4.29935013	-77.19241387	624.5	0.05605.6945.20	NA	NA	NA	NA	1
643	4.29934713	-77.19241087	624.5	0.05605.9945.17	NA	NA	NA	NA	1
644	4.29934313	-77.19240387	624.5	0.05605.7945.17	NA	NA	NA	NA	1
645	4.29933813	-77.19240387	624.5	0.10605.8945.16	NA	NA	NA	NA	1
646	4.29936813	-77.19242387	624.2	0.05605.3945.21	NA	NA	NA	NA	1
647	4.29937213	-77.19242887	624.2	0.00605.9945.15	NA	NA	NA	NA	1
648	4.29939013	-77.19245587	624.1	0.46605.6945.18	NA	NA	NA	NA	1
649	4.29940813	-77.19247687	624	0.31605.5945.19	NA	NA	NA	NA	1
650	4.29945813	-77.19247387	623.1	0.05605.8945.16	NA	NA	NA	NA	1
651	4.29945713	-77.19248087	623.1	0.05605.2945.22	NA	NA	NA	NA	1
652	4.29946213	-77.19249687	622.9	0.05604.9945.25	NA	NA	NA	NA	1
653	4.29950213	-77.19251187	622.7	0.62605.2945.24	NA	NA	NA	NA	1
654	4.29955513	-77.19250687	622.1	0.57604.3945.34	NA	NA	NA	NA	1
655	4.29961013	-77.19249887	621.5	0.41604.2945.35	NA	NA	NA	NA	1
656	4.29965813	-77.19245187	621	0.67602.8945.49	NA	NA	NA	NA	1
657	4.29968313	-77.19241187	620.5	0.41602.8945.47	NA	NA	NA	NA	1
658	4.29971213	-77.19234687	620.6	0.57603.5945.40	NA	NA	NA	NA	1
659	4.29978513	-77.19233587	619.8	0.72603.1945.44	NA	NA	NA	NA	1
660	4.29984813	-77.19231687	618.9	0.21603.5945.40	NA	NA	NA	NA	1
661	4.29989513	-77.19234087	618.3	0.57602.7945.48	NA	NA	NA	NA	1
662	4.29999213	-77.19237887	616.7	0.51602.2945.52	NA	NA	NA	NA	1
663	4.30003813	-77.19235887	615.5	0.51601.6945.58	NA	NA	NA	NA	1
664	4.30007313	-77.19236387	614.9	0.36599.9945.76	NA	NA	NA	NA	1
665	4.30014313	-77.19236387	614.1	0.77597.9945.97	NA	NA	NA	NA	1
666	4.30019013	-77.19233887	613.5	0.46596.2946.13	NA	NA	NA	NA	1
667	4.30025213	-77.19228087	612.9	0.51595.7946.18	NA	NA	NA	NA	1
668	4.30028713	-77.19226887	612.5	0.41596.2946.11	NA	NA	NA	NA	1
669	4.30034713	-77.19229087	613.6	0.26595.9946.14	NA	NA	NA	NA	1
670	4.30036213	-77.19230887	613.2	0.26595.1946.20	NA	NA	NA	NA	1
671	4.30042013	-77.19230587	613.7	0.36593.3946.40	NA	NA	NA	NA	1
672	4.30047313	-77.19229587	613.6	0.77589.8946.75	NA	NA	NA	NA	1
673	4.30054813	-77.19230887	612.9	0.62588.10946.83	NA	NA	NA	NA	1
674	4.30063213	-77.19226687	612	0.72589.3946.80	NA	NA	NA	NA	1
675	4.30068813	-77.19224087	611.6	0.51588.1946.90	NA	NA	NA	NA	1
676	4.30073013	-77.19219387	611.2	0.51587.3946.99	NA	NA	NA	NA	1
677	4.30076513	-77.19217187	611	0.31586.6947.04	NA	NA	NA	NA	1
678	4.30078813	-77.19215887	610.6	0.26586.6947.04	1	1	1	1	1
679	4.30080513	-77.19214187	610.3	0.15586.6947.04	NA	NA	NA	NA	1
680	4.30081713	-77.19213087	610.3	0.15586.3947.07	NA	NA	NA	NA	1
681	4.30082213	-77.19212087	610.4	0.05586.3947.08	NA	NA	NA	NA	1
682	4.30080713	-77.19211087	610.4	0.21586.9947.01	NA	NA	NA	NA	1
683	4.30079713	-77.19209387	610.3	0.21586.5947.05	NA	NA	NA	NA	1
684	4.30081813	-77.19206887	610.3	0.26585.10947.11	NA	NA	NA	NA	1
685	4.30083013	-77.19206587	610.5	0.05586.1947.10	NA	NA	NA	NA	1
686	4.30083313	-77.19204887	610.4	0.31585.4947.17	NA	NA	NA	NA	1
687	4.30085813	-77.19199187	610.5	0.46584.6947.26	NA	NA	NA	NA	1
688	4.30086313	-77.19196087	610.5	0.31582.0947.53	NA	NA	NA	NA	1
689	4.30089013	-77.19192387	609.7	0.36579.5947.80	NA	NA	NA	NA	1
690	4.30091013	-77.19187387	608.9	0.31577.2948.04	NA	NA	NA	NA	1
691	4.30095013	-77.19182687	608.7	0.15576.2948.15	NA	NA	NA	NA	1
692	4.30095813	-77.19180687	608.7	0.26576.8948.08	NA	NA	NA	NA	1
693	4.30097713	-77.19180587	608.5	0.15576.8948.08	NA	NA	NA	NA	1
694	4.30104013	-77.19178687	608.3	0.46575.4948.23	NA	NA	NA	NA	1
695	4.30109213	-77.19177887	608.1	0.46572.10948.49	NA	NA	NA	NA	1
696	4.30114013	-77.19175587	607.5	0.46571.6948.62	NA	NA	NA	NA	1
697	4.30117713	-77.19171087	606.6	0.46570.1948.78	NA	NA	NA	NA	1
698	4.30120513	-77.19170087	605.4	0.51568.8948.91	NA	NA	NA	NA	1
699	4.30127013	-77.19170687	604.6	0.62566.8949.13	NA	NA	NA	NA	1
700	4.30129313	-77.19168087	603.7	0.31565.5949.27	NA	NA	NA	NA	1
701	4.30129313	-77.19164887	602.8	0.26564.10949.32	NA	NA	NA	NA	1
702	4.30131513	-77.19160087	601.5	0.51563.8949.45	NA	NA	NA	NA	1
703	4.30137313	-77.19161187	600.6	0.57561.2949.72	NA	NA	NA	NA	1
704	4.30146513	-77.19164387	599.2	0.77559.5949.90	NA	NA	NA	NA	1
705	4.30152313	-77.19169687	597.1	0.67557.7950.10	NA	NA	NA	NA	1
706	4.30161013	-77.19171187	595.4	0.77556.4950.23	NA	NA	NA	NA	1
707	4.30168713	-77.19167087	593.6	0.87555.0950.38	NA	NA	NA	NA	1
708	4.30173513	-77.19162387	592.5	0.36554.7950.42	NA	NA	NA	NA	1
709	4.30177713	-77.19161187	591.9	0.41552.3950.67	NA	NA	NA	NA	1
710	4.30183813	-77.19157587	589.9	0.51550.5950.86	NA	NA	NA	NA	1
711	4.30190013	-77.19156187	587.9	0.57548.6951.07	NA	NA	NA	NA	1
712	4.30194513	-77.19152387	585.6	0.31548.1951.12	NA	NA	NA	NA	1
713	4.30194313	-77.19149887	583.8	0.36546.6951.30	NA	NA	NA	NA	1
714	4.30194213	-77.19145087	582.7	0.46545.1951.46	NA	NA	NA	NA	1
715	4.30193513	-77.19138687	581.6	0.41543.9951.61	NA	NA	NA	NA	1
716	4.30191313	-77.19137387	581.2	0.26542.3951.78	NA	NA	NA	NA	1
717	4.30195313	-77.19131187	579.7	0.31541.4951.89	NA	NA	NA	NA	1
718	4.30200713	-77.19129587	577.9	0.26540.0952.04	NA	NA	NA	NA	1
719	4.30205513	-77.19129887	576.6	0.31539.4952.11	NA	NA	NA	NA	1
720	4.30212213	-77.19129387	575.4	0.67538.8952.17	NA	NA	NA	NA	1
721	4.30215713	-77.19126387	574.2	0.62536.6952.40	NA	NA	NA	NA	1
722	4.30218813	-77.19125387	573.1	0.10535.10952.47	NA	NA	NA	NA	1
723	4.30220213	-77.19125187	572.7	0.21535.1952.56	NA	NA	NA	NA	1
724	4.30224513	-77.19124387	571.7	0.51534.1952.67	NA	NA	NA	NA	1
725	4.30228713	-77.19121087	570.9	0.46533.1952.78	NA	NA	NA	NA	1
726	4.30234713	-77.19119087	570	0.67531.6952.92	NA	NA	NA	NA	1
727	4.30239213	-77.19114687	569.1	0.46529.8953.11	NA	NA	NA	NA	1
728	4.30243813	-77.19107687	567.2	0.51529.3953.17	NA	NA	NA	NA	1
729	4.30248013	-77.19101887	565.7	0.51527.5953.36	NA	NA	NA	NA	1
730	4.30250013	-77.19093587	564.5	0.72526.4953.49	NA	NA	NA	NA	1
731	4.30249213	-77.19091387	564.3	0.21526.8953.45	NA	NA	NA	NA	1
732	4.30246813	-77.19085087	564.1	0.41526.3953.51	NA	NA	NA	NA	1
733	4.30245513	-77.19077687	562.8	0.36525.0953.64	NA	NA	NA	NA	1
734	4.30246713	-77.19076187	561.8	0.15524.5953.70	NA	NA	NA	NA	1
735	4.30256813	-77.19076087	560.2	0.72522.10953.86	NA	NA	NA	NA	1
736	4.30268713	-77.19073587	558.4	0.51521.5954.02	NA	NA	NA	NA	1
737	4.30272713	-77.19067687	557.5	0.51520.3954.15	NA	NA	NA	NA	1
738	4.30276313	-77.19060887	556.4	0.51519.1954.27	NA	NA	NA	NA	1
739	4.30276713	-77.19056887	555.6	0.36518.9954.30	NA	NA	NA	NA	1
740	4.30279313	-77.19048387	554.6	0.67518.6954.33	NA	NA	NA	NA	1
741	4.30282013	-77.19042387	553.8	0.62516.4954.55	NA	NA	NA	NA	1
742	4.30287513	-77.19033187	552.7	0.77511.7955.05	NA	NA	NA	NA	1
743	4.30292813	-77.19026887	551.8	0.57509.1955.33	NA	NA	NA	NA	1
744	4.30300213	-77.19016887	550.5	0.77505.2955.75	NA	NA	NA	NA	1
745	4.30307013	-77.19011587	549.7	0.46503.9955.88	NA	NA	NA	NA	1
746	4.30319213	-77.19007887	548.3	0.98501.3956.16	NA	NA	NA	NA	1
747	4.30326713	-77.19004887	547.4	0.62499.5956.36	NA	NA	NA	NA	1
748	4.30329513	-77.18999087	547.2	0.62496.1956.72	NA	NA	NA	NA	1
749	4.30330013	-77.18987587	545.2	0.67494.6956.88	NA	NA	NA	NA	1
750	4.30333313	-77.18978087	543.4	0.77492.2957.12	NA	NA	NA	NA	1
751	4.30336013	-77.18970187	542.5	0.57489.9957.37	NA	NA	NA	NA	1
752	4.30337513	-77.18965887	541.8	0.31487.5957.63	NA	NA	NA	NA	1
753	4.30344313	-77.18956187	539.5	0.72483.5958.04	NA	NA	NA	NA	1
754	4.30351313	-77.18949687	538.2	0.93480.5958.36	NA	NA	NA	NA	1
755	4.30355213	-77.18944087	537	0.51478.2958.61	NA	NA	NA	NA	1
756	4.30357813	-77.18934387	534.9	0.82477.2958.72	NA	NA	NA	NA	1
757	4.30359013	-77.18926587	533.4	0.62475.7958.86	NA	NA	NA	NA	1
758	4.30361513	-77.18926087	532.6	0.51475.6958.88	NA	NA	NA	NA	1
759	4.30367013	-77.18918687	531.7	0.51474.4959.00	NA	NA	NA	NA	1
760	4.30370713	-77.18914187	530.7	0.10474.4959.00	NA	NA	NA	NA	1
761	4.30371013	-77.18915687	530.5	0.10474.9958.93	NA	NA	NA	NA	1
762	4.30370013	-77.18917087	530.3	0.15475.4958.88	NA	NA	NA	NA	1
763	4.30370213	-77.18916887	530.1	0.31474.7958.96	NA	NA	NA	NA	1
764	4.30374313	-77.18912587	529.3	0.62473.4959.10	NA	NA	NA	NA	1
765	4.30382013	-77.18908687	528	0.57470.7959.37	NA	NA	NA	NA	1
766	4.30386813	-77.18905187	526.9	0.51468.3959.63	NA	NA	NA	NA	1
767	4.30391013	-77.18898687	525.5	0.77464.7960.02	NA	NA	NA	NA	1
768	4.30394713	-77.18892687	524	0.46463.8960.12	NA	NA	NA	NA	1
769	4.30394513	-77.18889187	522.9	0.31463.5960.15	NA	NA	NA	NA	1
770	4.30400313	-77.18880887	521.2	0.72460.8960.44	NA	NA	NA	NA	1
771	4.30407013	-77.18871387	518.3	1.08458.3960.71	NA	NA	NA	NA	1
772	4.30413213	-77.18864087	516.3	0.98457.2960.83	NA	NA	NA	NA	1
773	4.30416013	-77.18862887	515.7	0.15457.6960.79	NA	NA	NA	NA	1
774	4.30416713	-77.18863087	515.6	0.10456.9960.86	NA	NA	NA	NA	1
775	4.30417513	-77.18863687	514.5	0.05457.6960.79	NA	NA	NA	NA	1
776	4.30417513	-77.18863187	514.5	0.05456.9960.86	NA	NA	NA	NA	1
777	4.30419013	-77.18865887	512.6	0.31457.3960.83	NA	NA	NA	NA	1
778	4.30418813	-77.18869087	511.8	0.46456.2960.95	NA	NA	NA	NA	1
779	4.30418513	-77.18874587	510.6	0.46454.2961.19	NA	NA	NA	NA	1
780	4.30418313	-77.18878087	508.5	0.05454.1961.20	NA	NA	NA	NA	1
781	4.30418213	-77.18879587	508.1	0.21453.1961.30	NA	NA	NA	NA	1
782	4.30420513	-77.18883687	507.3	0.26451.4961.49	NA	NA	NA	NA	1
783	4.30419813	-77.18887387	506.8	0.31450.3961.61	NA	NA	NA	NA	1
784	4.30420013	-77.18893087	506.1	0.31450.2961.62	NA	NA	NA	NA	1
785	4.30418813	-77.18895187	505	0.05448.10961.75	NA	NA	NA	NA	1
786	4.30419713	-77.18901387	504	0.21447.7961.89	NA	NA	NA	NA	1
787	4.30421013	-77.18906887	502.8	0.10447.1961.95	NA	NA	NA	NA	1
788	4.30425513	-77.18911687	501.4	0.46446.1962.06	NA	NA	NA	NA	1
789	4.30427513	-77.18913387	500.2	0.36445.5962.13	NA	NA	NA	NA	1
790	4.30427713	-77.18914087	499.7	0.21445.1962.17	NA	NA	NA	NA	1
791	4.30426813	-77.18916887	499.5	0.21444.8962.20	NA	NA	NA	NA	1
792	4.30425813	-77.18919187	499.5	0.15445.0962.18	NA	NA	NA	NA	1
793	4.30425013	-77.18919887	499.4	0.05445.1962.17	NA	NA	NA	NA	1
794	4.30425713	-77.18919887	499.4	0.00445.0962.18	NA	NA	NA	NA	1
795	4.30426213	-77.18922587	499	0.31444.2962.27	NA	NA	NA	NA	1
796	4.30426813	-77.18929187	497.8	0.41445.7962.10	NA	NA	NA	NA	1
797	4.30426013	-77.18934387	497.1	0.51447.4961.92	NA	NA	NA	NA	1
798	4.30424813	-77.18938187	496	0.31450.3961.62	NA	NA	NA	NA	1
799	4.30424513	-77.18939587	495.5	0.15451.4961.50	NA	NA	NA	NA	1
800	4.30423713	-77.18940887	495.5	0.15451.2961.52	NA	NA	NA	NA	1
801	4.30423213	-77.18941687	495.5	0.15451.8961.46	NA	NA	NA	NA	1
802	4.30422813	-77.18943087	495.5	0.15452.5961.39	NA	NA	NA	NA	1
803	4.30423313	-77.18944387	495.4	0.10452.8961.35	NA	NA	NA	NA	1
804	4.30423313	-77.18945387	495.3	0.41453.0961.33	NA	NA	NA	NA	1
805	4.30422313	-77.18949187	494.4	0.57454.5961.17	NA	NA	NA	NA	1
806	4.30422213	-77.18957587	493.8	0.36455.7961.04	NA	NA	NA	NA	1
807	4.30423213	-77.18960687	492.7	0.15457.7960.84	NA	NA	NA	NA	1
808	4.30422513	-77.18964587	492.7	0.00457.8960.83	NA	NA	NA	NA	1
809	4.30422813	-77.18967387	492.5	0.31458.3960.78	NA	NA	NA	NA	1
810	4.30425313	-77.18976687	491.5	0.21459.4960.66	NA	NA	NA	NA	1
811	4.30424513	-77.18980587	490.2	0.10458.4960.76	NA	NA	NA	NA	1
812	4.30423813	-77.18982887	490	0.31459.2960.68	NA	NA	NA	NA	1
813	4.30423013	-77.18987887	490.1	0.21459.8960.61	NA	NA	NA	NA	1
814	4.30424313	-77.18991187	489.8	0.31459.10960.61	NA	NA	NA	NA	1
815	4.30426713	-77.18993387	489.3	0.05460.1960.58	NA	NA	NA	NA	1
816	4.30426813	-77.18993087	489.3	0.00460.0960.59	NA	NA	NA	NA	1
817	4.30426713	-77.18993587	489.3	0.10460.4960.56	NA	NA	NA	NA	1
818	4.30427513	-77.18994687	489.3	0.05460.4960.56	NA	NA	NA	NA	1
819	4.30429013	-77.18995387	488.9	0.21460.3960.58	NA	NA	NA	NA	1
820	4.30429313	-77.18994687	488.9	0.05460.4960.58	NA	NA	NA	NA	1
821	4.30428313	-77.18995187	488.9	0.05460.5960.57	NA	NA	NA	NA	1
822	4.30428213	-77.18996187	488.9	0.10460.0960.62	NA	NA	NA	NA	1
823	4.30428213	-77.18996187	488.8	0.05460.3960.61	NA	NA	NA	NA	1
824	4.30428513	-77.18995187	488.8	0.15460.3960.61	1	1	1	1	1
825	4.30428213	-77.18994687	488.8	0.10461.1960.52	NA	NA	NA	NA	1
826	4.30427813	-77.18993587	488.8	0.15460.8960.55	NA	NA	NA	NA	1
827	4.30428013	-77.18993387	488.8	0.21462.3960.41	NA	NA	NA	NA	1
828	4.30429513	-77.18994187	488.8	0.10461.7960.47	NA	NA	NA	NA	1
829	4.30430513	-77.18994587	488.7	0.21462.5960.40	NA	NA	NA	NA	1
830	4.30431313	-77.18994087	488.7	0.05462.7960.38	NA	NA	NA	NA	1
831	4.30432513	-77.18993887	488.7	0.21463.6960.30	NA	NA	NA	NA	1
832	4.30437313	-77.18998387	488.4	0.15465.9960.05	NA	NA	NA	NA	1
833	4.30437813	-77.19001687	488.2	0.31467.2959.92	NA	NA	NA	NA	1
834	4.30438513	-77.19005687	487.9	0.10467.9959.84	NA	NA	NA	NA	1
835	4.30439313	-77.19010387	488	0.05467.4959.89	NA	NA	NA	NA	1
836	4.30439013	-77.19010587	488	0.10467.8959.85	NA	NA	NA	NA	1
837	4.30439213	-77.19010687	487.9	0.05467.9959.84	NA	NA	NA	NA	1
838	4.30439213	-77.19011087	487.9	0.15467.10959.83	NA	NA	NA	NA	1
839	4.30438213	-77.19010887	487.9	0.05467.8959.85	NA	NA	NA	NA	1
840	4.30437513	-77.19011187	487.9	0.00468.2959.81	NA	NA	NA	NA	1
841	4.30437313	-77.19011087	487.9	0.05468.5959.78	NA	NA	NA	NA	1
842	4.30437313	-77.19009687	487.9	0.31467.5959.87	NA	NA	NA	NA	1
843	4.30436213	-77.19006187	486.9	0.21467.8959.83	NA	NA	NA	NA	1
844	4.30435213	-77.19000687	486.2	0.31466.2960.01	NA	NA	NA	NA	1
845	4.30434213	-77.18994587	485.4	0.36462.9960.36	NA	NA	NA	NA	1
846	4.30429513	-77.18990387	484.1	0.51461.6960.50	NA	NA	NA	NA	1
847	4.30424513	-77.18987887	483.5	0.46461.4960.52	NA	NA	NA	NA	1
848	4.30421513	-77.18981687	483.3	0.31460.10960.57	NA	NA	NA	NA	1
849	4.30419513	-77.18980887	482.9	0.21460.6960.59	NA	NA	NA	NA	1
850	4.30420813	-77.18980187	482.2	0.05460.6960.59	1	1	1	1	1
851	4.30420813	-77.18980587	482.2	0.05461.6960.49	NA	NA	NA	NA	1
852	4.30420013	-77.18978687	481.9	0.00460.4960.63	NA	NA	NA	NA	1
853	4.30417713	-77.18972587	481	0.41460.3960.64	NA	NA	NA	NA	1
854	4.30415813	-77.18968387	480	0.10459.9960.70	NA	NA	NA	NA	1
855	4.30416213	-77.18965687	479.7	0.46458.6960.84	NA	NA	NA	NA	1
856	4.30416213	-77.18958587	478	0.31458.3960.87	NA	NA	NA	NA	1
857	4.30415813	-77.18954387	476.6	0.51457.3961.00	NA	NA	NA	NA	1
858	4.30414713	-77.18946687	475.3	0.62455.6961.18	NA	NA	NA	NA	1
859	4.30414313	-77.18941087	474.5	0.57455.0961.24	NA	NA	NA	NA	1
860	4.30415313	-77.18938387	473.5	0.26453.7961.38	NA	NA	NA	NA	1
861	4.30416313	-77.18937187	472.9	0.05453.1961.45	NA	NA	NA	NA	1
862	4.30416213	-77.18937587	472.8	0.05453.8961.37	NA	NA	NA	NA	1
863	4.30415813	-77.18937387	472.8	0.10453.2961.44	NA	NA	NA	NA	1
864	4.30415013	-77.18937587	472.8	0.10453.6961.41	NA	NA	NA	NA	1
865	4.30414513	-77.18936887	472.8	0.05453.9961.38	NA	NA	NA	NA	1
866	4.30414013	-77.18936187	472.8	0.10453.6961.41	NA	NA	NA	NA	1
867	4.30413513	-77.18936087	472.8	0.15453.10961.39	NA	NA	NA	NA	1
868	4.30412713	-77.18935887	472.8	0.05453.5961.42	NA	NA	NA	NA	1
869	4.30412213	-77.18936187	472.8	0.10454.1961.37	NA	NA	NA	NA	1
870	4.30411013	-77.18937187	472.8	0.21454.1961.37	NA	NA	NA	NA	1
871	4.30410313	-77.18938187	472.8	0.00454.2961.36	NA	NA	NA	NA	1
872	4.30410313	-77.18938187	472.8	0.00454.1961.38	NA	NA	NA	NA	1
873	4.30410313	-77.18937687	472.8	0.05453.9961.40	NA	NA	NA	NA	1
874	4.30411213	-77.18938087	472.8	0.10453.10961.39	NA	NA	NA	NA	1
875	4.30411513	-77.18938687	472.8	0.10454.3961.35	NA	NA	NA	NA	1
876	4.30412313	-77.18940087	472.8	0.10454.6961.34	NA	NA	NA	NA	1
877	4.30412313	-77.18941087	472.8	0.15454.0961.40	NA	NA	NA	NA	1
878	4.30412013	-77.18942587	472.8	0.00453.4961.47	NA	NA	NA	NA	1
879	4.30412513	-77.18942387	472.8	0.00453.6961.44	NA	NA	NA	NA	1
880	4.30413013	-77.18942187	472.8	0.05454.1961.39	NA	NA	NA	NA	1
881	4.30413713	-77.18941587	472.8	0.10453.9961.43	NA	NA	NA	NA	1
882	4.30414013	-77.18941687	472.8	0.05453.8961.46	NA	NA	NA	NA	1
883	4.30414213	-77.18941687	472.8	0.05453.9961.44	NA	NA	NA	NA	1
884	4.30414313	-77.18941387	472.8	0.15454.3961.42	NA	NA	NA	NA	1
885	4.30415213	-77.18940687	472.8	0.05454.1961.44	NA	NA	NA	NA	1
886	4.30415513	-77.18941087	472.8	0.21454.4961.41	NA	NA	NA	NA	1
887	4.30416813	-77.18942387	472.8	0.15455.1961.35	NA	NA	NA	NA	1
888	4.30417813	-77.18943587	472.8	0.10454.5961.41	NA	NA	NA	NA	1
889	4.30417813	-77.18943687	472.8	0.05454.7961.39	NA	NA	NA	NA	1
890	4.30417813	-77.18942687	472.8	0.10454.4961.44	NA	NA	NA	NA	1
891	4.30417813	-77.18942087	472.8	0.05455.1961.36	NA	NA	NA	NA	1
892	4.30417813	-77.18942387	472.8	0.05455.2961.35	NA	NA	NA	NA	1
893	4.30416813	-77.18943587	472.8	0.05455.7961.30	NA	NA	NA	NA	1
894	4.30416713	-77.18943587	472.7	0.05455.9961.28	NA	NA	NA	NA	1
895	4.30417213	-77.18942687	472.7	0.10455.9961.29	NA	NA	NA	NA	1
896	4.30417313	-77.18941887	472.7	0.05455.8961.30	NA	NA	NA	NA	1
897	4.30417313	-77.18942087	472.7	0.05455.8961.31	NA	NA	NA	NA	1
898	4.30416313	-77.18943187	472.7	0.15455.8961.32	NA	NA	NA	NA	1
899	4.30415013	-77.18944687	472.7	0.10455.9961.31	NA	NA	NA	NA	1
900	4.30414313	-77.18945387	472.7	0.15455.6961.34	NA	NA	NA	NA	1
901	4.30413313	-77.18945587	472.7	0.10455.5961.35	NA	NA	NA	NA	1
902	4.30412813	-77.18944687	472.7	0.15456.3961.28	NA	NA	NA	NA	1
903	4.30413313	-77.18945387	472.7	0.21456.1961.30	NA	NA	NA	NA	1
904	4.30413213	-77.18946387	472.7	0.00456.5961.26	NA	NA	NA	NA	1
905	4.30414013	-77.18947087	472.6	0.10456.1961.30	NA	NA	NA	NA	1
906	4.30413513	-77.18947587	472.6	0.00456.1961.31	NA	NA	NA	NA	1
907	4.30415713	-77.18945887	471.5	0.15454.4961.50	NA	NA	NA	NA	1
908	4.30416313	-77.18936387	470.2	0.36452.8961.68	NA	NA	NA	NA	1
909	4.30416513	-77.18929087	469.3	0.46450.10961.87	NA	NA	NA	NA	1
910	4.30416013	-77.18924387	468.8	0.31451.1961.86	NA	NA	NA	NA	1
911	4.30415813	-77.18916087	467.6	0.31452.3961.73	NA	NA	NA	NA	1
912	4.30413013	-77.18912887	467	0.26453.8961.57	NA	NA	NA	NA	1
913	4.30413013	-77.18907387	466.6	0.57455.1961.41	NA	NA	NA	NA	1
914	4.30412513	-77.18901687	466.2	0.31456.8961.23	NA	NA	NA	NA	1
915	4.30412213	-77.18895387	465.9	0.57458.4961.06	NA	NA	NA	NA	1
916	4.30410713	-77.18890587	465.3	0.21459.7960.92	NA	NA	NA	NA	1
917	4.30409313	-77.18886187	464.5	0.36460.2960.85	NA	NA	NA	NA	1
918	4.30407213	-77.18882887	463.7	0.31461.5960.69	NA	NA	NA	NA	1
919	4.30407013	-77.18880687	463.7	0.21463.7960.46	NA	NA	NA	NA	1
920	4.30405313	-77.18874587	463.1	0.51463.3960.50	NA	NA	NA	NA	1
921	4.30412213	-77.18863387	462.8	1.08461.5960.68	NA	NA	NA	NA	1
922	4.30416813	-77.18855087	462.5	0.82460.3960.80	NA	NA	NA	NA	1
923	4.30419013	-77.18843887	461.8	0.31459.8960.84	NA	NA	NA	NA	1
924	4.30418313	-77.18839687	461.2	0.72458.6960.96	NA	NA	NA	NA	1
925	4.30424313	-77.18835387	460.5	0.82458.4960.98	NA	NA	NA	NA	1
926	4.30430813	-77.18829387	460.2	0.82458.1961.01	NA	NA	NA	NA	1
927	4.30435713	-77.18822187	459.7	0.87457.9961.03	NA	NA	NA	NA	1
928	4.30441013	-77.18814187	459.3	0.93456.4961.19	NA	NA	NA	NA	1
929	4.30448013	-77.18812087	458.9	0.51455.0961.34	NA	NA	NA	NA	1
930	4.30453313	-77.18811387	458.5	0.05453.8961.47	NA	NA	NA	NA	1
931	4.30457013	-77.18811187	458	0.15452.9961.57	NA	NA	NA	NA	1
932	4.30459513	-77.18810187	457.9	0.72451.2961.75	NA	NA	NA	NA	1
933	4.30468213	-77.18806587	457.6	0.93448.5962.04	NA	NA	NA	NA	1
934	4.30475513	-77.18803387	457.2	0.93447.2962.18	NA	NA	NA	NA	1
935	4.30476013	-77.18802687	457	0.10446.7962.22	NA	NA	NA	NA	1
936	4.30476013	-77.18802187	457	0.15446.10962.19	NA	NA	NA	NA	1
937	4.30477213	-77.18802087	457.1	0.00447.3962.16	NA	NA	NA	NA	1
938	4.30477813	-77.18801587	457.2	0.10446.8962.21	NA	NA	NA	NA	1
939	4.30478213	-77.18802187	457.3	0.10446.3962.25	NA	NA	NA	NA	1
940	4.30479313	-77.18802587	457.2	0.05447.2962.15	NA	NA	NA	NA	1
941	4.30479213	-77.18802687	457.2	0.15447.0962.17	NA	NA	NA	NA	1
942	4.30479313	-77.18800587	457.2	0.15446.6962.21	NA	NA	NA	NA	1
943	4.30479213	-77.18800687	457.2	0.15446.6962.21	1	1	1	1	1
944	4.30478013	-77.18800387	457.2	0.00446.7962.20	NA	NA	NA	NA	1
945	4.30478313	-77.18800087	457.3	0.21447.3962.16	NA	NA	NA	NA	1
946	4.30481313	-77.18803187	457.6	0.36447.1962.18	NA	NA	NA	NA	1
947	4.30480313	-77.18804187	457.8	0.10446.10962.19	NA	NA	NA	NA	1
948	4.30480013	-77.18804087	457.9	0.10447.4962.14	NA	NA	NA	NA	1
949	4.30480813	-77.18802687	457.7	0.62447.3962.16	NA	NA	NA	NA	1
950	4.30481813	-77.18790687	456.2	0.93446.8962.23	NA	NA	NA	NA	1
951	4.30483013	-77.18786587	455.3	0.00445.7962.34	NA	NA	NA	NA	1
952	4.30483213	-77.18786587	455.4	0.00446.3962.28	NA	NA	NA	NA	1
953	4.30483313	-77.18786587	455.4	0.00446.2962.29	NA	NA	NA	NA	1
954	4.30483313	-77.18786587	455.4	0.00445.5962.35	NA	NA	NA	NA	1
955	4.30483313	-77.18786587	455.4	0.00445.7962.33	NA	NA	NA	NA	1
956	4.30483313	-77.18786587	455.4	0.00445.8962.32	NA	NA	NA	NA	1
957	4.30483313	-77.18786587	455.4	0.00445.9962.31	NA	NA	NA	NA	1
958	4.30483713	-77.18786187	455.4	0.36445.10962.30	NA	NA	NA	NA	1
959	4.30487213	-77.18778887	454.3	0.93444.10962.42	NA	NA	NA	NA	1
960	4.30488213	-77.18774887	452.9	0.00445.3962.39	NA	NA	NA	NA	1
961	4.30490713	-77.18769887	452.3	0.72445.1962.42	NA	NA	NA	NA	1
962	4.30494813	-77.18759587	451	0.82444.3962.53	NA	NA	NA	NA	1
963	4.30497213	-77.18751887	449.5	0.77444.0962.57	NA	NA	NA	NA	1
964	4.30500813	-77.18745087	448.4	0.62444.9962.49	NA	NA	NA	NA	1
965	4.30503813	-77.18738687	447.7	0.67445.4962.44	NA	NA	NA	NA	1
966	4.30507013	-77.18737887	447.6	0.41444.7962.53	NA	NA	NA	NA	1
967	4.30509013	-77.18734887	447.4	0.10444.7962.53	NA	NA	NA	NA	1
968	4.30509313	-77.18734687	447.4	0.10444.9962.51	NA	NA	NA	NA	1
969	4.30509713	-77.18734187	447.3	0.10444.7962.53	NA	NA	NA	NA	1
970	4.30508813	-77.18730087	447.3	0.31444.5962.54	NA	NA	NA	NA	1
971	4.30505713	-77.18723687	446.8	0.31443.7962.62	NA	NA	NA	NA	1
972	4.30504013	-77.18720087	446.3	0.31443.4962.65	NA	NA	NA	NA	1
973	4.30503513	-77.18719087	446.3	0.10443.2962.68	NA	NA	NA	NA	1
974	4.30503713	-77.18718687	446.3	0.05443.2962.68	1	1	1	1	1
975	4.30502713	-77.18718687	446.3	0.10443.2962.68	NA	NA	NA	NA	1
976	4.30503013	-77.18718387	446.2	0.10442.5962.75	NA	NA	NA	NA	1
977	4.30504213	-77.18715887	446	0.10442.5962.75	NA	NA	NA	NA	1
978	4.30504513	-77.18715387	446	0.05442.5962.75	1	2	2	1	1
979	4.30504513	-77.18716087	446	0.10442.8962.72	NA	NA	NA	NA	1
980	4.30503513	-77.18714687	445.7	0.21442.1962.81	NA	NA	NA	NA	1
981	4.30502213	-77.18714587	445.7	0.05441.4962.88	NA	NA	NA	NA	1
982	4.30502013	-77.18713687	445.7	0.31440.9962.94	NA	NA	NA	NA	1
983	4.30502313	-77.18709187	445.3	0.10440.5962.98	NA	NA	NA	NA	1
984	4.30502713	-77.18709587	445.3	0.26441.4962.88	NA	NA	NA	NA	1
985	4.30504213	-77.18711687	445.3	0.15442.7962.74	NA	NA	NA	NA	1
986	4.30503713	-77.18712887	445.2	0.10443.3962.68	NA	NA	NA	NA	1
987	4.30504013	-77.18713687	445.2	0.15443.5962.66	NA	NA	NA	NA	1
988	4.30504813	-77.18714887	445.2	0.05442.5962.77	NA	NA	NA	NA	1
989	4.30505013	-77.18714687	445.3	0.00442.2962.78	NA	NA	NA	NA	1
990	4.30505713	-77.18714187	445.3	0.21442.4962.76	NA	NA	NA	NA	1
991	4.30505513	-77.18713387	445.2	0.46442.7962.73	NA	NA	NA	NA	1
992	4.30504213	-77.18714587	445.2	0.00442.7962.73	NA	NA	NA	NA	1
993	4.30504513	-77.18714187	445.2	0.05442.5962.75	NA	NA	NA	NA	1
994	4.30504513	-77.18714587	445.2	0.05442.8962.72	NA	NA	NA	NA	1
995	4.30504513	-77.18714887	445.2	0.05442.10962.70	NA	NA	NA	NA	1
996	4.30504813	-77.18715087	445.2	0.05442.10962.70	NA	NA	NA	NA	1
997	4.30505013	-77.18715387	445.2	0.10442.7962.73	NA	NA	NA	NA	1
998	4.30505313	-77.18715187	445.2	0.05442.6962.74	NA	NA	NA	NA	1
999	4.30505313	-77.18714387	445.2	0.10442.2962.78	NA	NA	NA	NA	1
1000	4.30504713	-77.18714187	445.2	0.10441.9962.82	NA	NA	NA	NA	1
1001	4.30504513	-77.18713387	445.2	0.15441.9962.82	NA	NA	NA	NA	1
1002	4.30503813	-77.18711387	445	0.05442.2962.78	NA	NA	NA	NA	1
1003	4.30503813	-77.18711087	445	0.10441.10962.81	NA	NA	NA	NA	1
1004	4.30503713	-77.18710887	445	0.10442.1962.81	NA	NA	NA	NA	1
1005	4.30504213	-77.18712587	445	0.21442.4962.78	NA	NA	NA	NA	1
1006	4.30503313	-77.18714187	445	0.21442.1962.81	NA	NA	NA	NA	1
1007	4.30503013	-77.18714687	445	0.05442.4962.78	NA	NA	NA	NA	1
1008	4.30503013	-77.18715087	445	0.10442.3962.79	NA	NA	NA	NA	1
1009	4.30502713	-77.18715387	445	0.21442.2962.80	NA	NA	NA	NA	1
1010	4.30502013	-77.18714887	445	0.15442.5962.77	NA	NA	NA	NA	1
1011	4.30501813	-77.18714087	445	0.00442.5962.78	NA	NA	NA	NA	1
1012	4.30502713	-77.18713187	445	0.26442.10962.73	NA	NA	NA	NA	1
1013	4.30503713	-77.18712387	445	0.31442.3962.80	NA	NA	NA	NA	1
1014	4.30507813	-77.18711187	444.9	0.21442.2962.81	NA	NA	NA	NA	1
1015	4.30509013	-77.18710687	444.9	0.05441.9962.86	NA	NA	NA	NA	1
1016	4.30510013	-77.18710587	444.9	0.21441.9962.86	NA	NA	NA	NA	1
1017	4.30510813	-77.18710587	444.9	0.05441.9962.86	NA	NA	NA	NA	1
1018	4.30511213	-77.18710387	444.9	0.05441.9962.86	NA	NA	NA	NA	1
1019	4.30511313	-77.18709587	444.9	0.05441.6962.90	NA	NA	NA	NA	1
1020	4.30513013	-77.18713187	445.1	0.51443.4962.70	NA	NA	NA	NA	1
1021	4.30517513	-77.18716687	445	0.31444.2962.62	NA	NA	NA	NA	1
1022	4.30523013	-77.18720087	445.1	0.36445.3962.50	NA	NA	NA	NA	1
1023	4.30529513	-77.18722187	444.4	0.51445.9962.42	NA	NA	NA	NA	1
1024	4.30538213	-77.18721187	444.5	0.72445.6962.45	NA	NA	NA	NA	1
1025	4.30545013	-77.18722887	445	0.51445.8962.41	NA	NA	NA	NA	1
1026	4.30546313	-77.18727687	444.8	0.31446.0962.39	NA	NA	NA	NA	1
1027	4.30546013	-77.18730587	444.4	0.10444.4962.56	NA	NA	NA	NA	1
1028	4.30546713	-77.18730187	444.4	0.10444.4962.55	NA	NA	NA	NA	1
1029	4.30547813	-77.18729887	444.5	0.10444.6962.53	NA	NA	NA	NA	1
1030	4.30548213	-77.18729887	444.6	0.00444.4962.53	NA	NA	NA	NA	1
1031	4.30548313	-77.18729687	444.6	0.05444.7962.50	NA	NA	NA	NA	1
1032	4.30547513	-77.18730187	444.6	0.05444.3962.54	NA	NA	NA	NA	1
1033	4.30546813	-77.18731387	444.6	0.05444.8962.49	NA	NA	NA	NA	1
1034	4.30546813	-77.18732187	444.6	0.31445.2962.44	NA	NA	NA	NA	1
1035	4.30547713	-77.18729187	444.2	0.05445.7962.38	NA	NA	NA	NA	1
1036	4.30547213	-77.18729587	444.2	0.21446.1962.33	NA	NA	NA	NA	1
1037	4.30545513	-77.18729887	444.2	0.10445.3962.42	NA	NA	NA	NA	1
1038	4.30544813	-77.18730087	444.2	0.10446.1962.33	NA	NA	NA	NA	1
1039	4.30544513	-77.18731187	444.2	0.00446.1962.32	NA	NA	NA	NA	1
1040	4.30544513	-77.18731087	444.2	0.10446.3962.29	NA	NA	NA	NA	1
1041	4.30545213	-77.18730587	444.2	0.00446.9962.23	NA	NA	NA	NA	1
1042	4.30544213	-77.18731187	444.2	0.15446.3962.31	NA	NA	NA	NA	1
1043	4.30542513	-77.18731587	444.2	0.15446.1962.33	NA	NA	NA	NA	1
1044	4.30542213	-77.18732187	444.2	0.05446.1962.33	NA	NA	NA	NA	1
1045	4.30542513	-77.18731887	444.2	0.05446.6962.28	NA	NA	NA	NA	1
1046	4.30542213	-77.18731887	444.2	0.10446.3962.33	NA	NA	NA	NA	1
1047	4.30542813	-77.18732587	444.2	0.00446.5962.31	NA	NA	NA	NA	1
1048	4.30543213	-77.18732387	444.2	0.05445.10962.36	NA	NA	NA	NA	1
1049	4.30542713	-77.18732387	444.2	0.10446.1962.35	NA	NA	NA	NA	1
1050	4.30541813	-77.18731887	444.2	0.00445.5962.41	NA	NA	NA	NA	1
1051	4.30542013	-77.18732087	444.2	0.05445.10962.36	NA	NA	NA	NA	1
1052	4.30542513	-77.18731687	444.2	0.10445.5962.41	NA	NA	NA	NA	1
1053	4.30542813	-77.18732187	444.2	0.05446.1962.36	NA	NA	NA	NA	1
1054	4.30543013	-77.18732387	444.2	0.10445.9962.38	NA	NA	NA	NA	1
1055	4.30543213	-77.18732887	444.2	0.00445.6962.42	NA	NA	NA	NA	1
1056	4.30543713	-77.18732887	444.2	0.10445.8962.40	NA	NA	NA	NA	1
1057	4.30550513	-77.18732087	444	0.26445.7962.42	NA	NA	NA	NA	1
1058	4.30550813	-77.18732087	444.1	0.10446.1962.38	NA	NA	NA	NA	1
1059	4.30550513	-77.18732387	444.1	0.00446.1962.38	NA	NA	NA	NA	1
1060	4.30550313	-77.18731887	444.2	0.05445.8962.41	NA	NA	NA	NA	1
1061	4.30549313	-77.18733687	444.1	0.05445.9962.40	NA	NA	NA	NA	1
1062	4.30549513	-77.18732687	443.9	0.05446.3962.36	NA	NA	NA	NA	1
1063	4.30549013	-77.18732587	443.6	0.05445.9962.39	NA	NA	NA	NA	1
1064	4.30549513	-77.18733687	443.6	0.05445.6962.42	NA	NA	NA	NA	1
1065	4.30548813	-77.18733687	443.6	0.10445.5962.43	NA	NA	NA	NA	1
1066	4.30548513	-77.18733587	443.6	0.05445.7962.41	NA	NA	NA	NA	1
1067	4.30547713	-77.18734587	443.4	0.00446.0962.37	NA	NA	NA	NA	1
1068	4.30547513	-77.18735687	443.3	0.10446.2962.35	NA	NA	NA	NA	1
1069	4.30548813	-77.18735387	443.1	0.05445.8962.40	NA	NA	NA	NA	1
1070	4.30549313	-77.18734887	443.4	0.05446.8962.29	NA	NA	NA	NA	1
1071	4.30549013	-77.18735587	443.6	0.00445.9962.38	NA	NA	NA	NA	1
1072	4.30549013	-77.18735087	443.6	0.05446.1962.36	NA	NA	NA	NA	1
1073	4.30548313	-77.18735087	443.6	0.10446.0962.37	NA	NA	NA	NA	1
1074	4.30547313	-77.18734187	443.6	0.10445.6962.42	NA	NA	NA	NA	1
1075	4.30547013	-77.18733087	443.6	0.05446.3962.34	NA	NA	NA	NA	1
1076	4.30547513	-77.18732187	443.6	0.05446.3962.34	1	2	2	1	1
1077	4.30547713	-77.18731887	443.6	0.05446.1962.36	NA	NA	NA	NA	1
1078	4.30547713	-77.18731387	443.6	0.05445.9962.38	NA	NA	NA	NA	1
1079	4.30547713	-77.18731587	443.6	0.05446.4962.35	NA	NA	NA	NA	1
1080	4.30547713	-77.18731687	443.6	0.05446.7962.32	NA	NA	NA	NA	1
1081	4.30547813	-77.18732387	443.6	0.15446.7962.33	NA	NA	NA	NA	1
1082	4.30550213	-77.18733387	443.3	0.21445.4962.45	NA	NA	NA	NA	1
1083	4.30552013	-77.18733187	443.3	0.15444.9962.52	NA	NA	NA	NA	1
1084	4.30551813	-77.18732687	443.3	0.10444.8962.52	NA	NA	NA	NA	1
1085	4.30551813	-77.18733387	443.3	0.05445.4962.45	NA	NA	NA	NA	1
1086	4.30552513	-77.18733887	443.3	0.10445.3962.47	NA	NA	NA	NA	1
1087	4.30553213	-77.18734187	443.3	0.05445.9962.40	NA	NA	NA	NA	1
1088	4.30554013	-77.18735587	443.4	0.05445.1962.47	NA	NA	NA	NA	1
1089	4.30554313	-77.18736387	443.4	0.05445.5962.43	NA	NA	NA	NA	1
1090	4.30554513	-77.18736687	443.3	0.10445.3962.45	NA	NA	NA	NA	1
1091	4.30555013	-77.18737087	443.3	0.00445.9962.39	NA	NA	NA	NA	1
1092	4.30557213	-77.18738687	443.6	0.00445.7962.41	NA	NA	NA	NA	1
1093	4.30557213	-77.18737587	444.1	0.00445.8962.40	NA	NA	NA	NA	1
1094	4.30556713	-77.18737387	444.7	0.00445.9962.39	NA	NA	NA	NA	1
1095	4.30556713	-77.18737687	444.4	0.05445.9962.38	NA	NA	NA	NA	1
1096	4.30557213	-77.18736687	444.4	0.05446.0962.37	NA	NA	NA	NA	1
1097	4.30557013	-77.18736587	444.3	0.05445.9962.39	NA	NA	NA	NA	1
1098	4.30557313	-77.18736187	444.3	0.15445.2962.46	NA	NA	NA	NA	1
1099	4.30558013	-77.18735387	444.3	0.26445.7962.41	NA	NA	NA	NA	1
1100	4.30560313	-77.18734887	443.8	0.00446.8962.29	NA	NA	NA	NA	1
1101	4.30560713	-77.18734587	443.7	0.15446.5962.31	NA	NA	NA	NA	1
1102	4.30561713	-77.18735087	443.7	0.15446.1962.35	NA	NA	NA	NA	1
1103	4.30562713	-77.18736187	443.7	0.15445.6962.40	NA	NA	NA	NA	1
1104	4.30563013	-77.18737087	443.7	0.05444.6962.51	NA	NA	NA	NA	1
1105	4.30562513	-77.18737187	443.7	0.05445.1962.46	NA	NA	NA	NA	1
1106	4.30562313	-77.18738187	443.6	0.10444.10962.47	NA	NA	NA	NA	1
1107	4.30562313	-77.18739087	443.6	0.10444.10962.47	NA	NA	NA	NA	1
1108	4.30562313	-77.18739587	443.6	0.05444.8962.49	NA	NA	NA	NA	1
1109	4.30562213	-77.18738887	443.6	0.05445.1962.45	NA	NA	NA	NA	1
1110	4.30562513	-77.18738387	443.6	0.05444.10962.47	NA	NA	NA	NA	1
1111	4.30563013	-77.18737887	443.6	0.10445.3962.43	NA	NA	NA	NA	1
1112	4.30563313	-77.18738887	443.6	0.10443.7962.61	NA	NA	NA	NA	1
1113	4.30564313	-77.18739387	443.6	0.10441.9962.80	NA	NA	NA	NA	1
1114	4.30565213	-77.18740687	443.6	0.15441.5962.84	NA	NA	NA	NA	1
1115	4.30567013	-77.18746187	443.4	0.15441.2962.87	NA	NA	NA	NA	1
1116	4.30567213	-77.18747387	443.4	0.10441.2962.87	NA	NA	NA	NA	1
1117	4.30567213	-77.18748387	443.4	0.10441.8962.81	NA	NA	NA	NA	1
1118	4.30568013	-77.18748887	443.4	0.10441.5962.84	NA	NA	NA	NA	1
1119	4.30567013	-77.18747887	443.4	0.21442.5962.74	NA	NA	NA	NA	1
1120	4.30567213	-77.18746587	443.4	0.15441.5962.83	NA	NA	NA	NA	1
1121	4.30567813	-77.18746087	443.4	0.10441.3962.85	NA	NA	NA	NA	1
1122	4.30568213	-77.18745687	443.4	0.05441.8962.80	NA	NA	NA	NA	1
1123	4.30570713	-77.18743687	443.5	0.36441.1962.85	NA	NA	NA	NA	1
1124	4.30571013	-77.18742387	443.8	0.36442.10962.65	NA	NA	NA	NA	1
1125	4.30570213	-77.18739687	443.7	0.10444.5962.49	NA	NA	NA	NA	1
1126	4.30571013	-77.18734887	442.5	0.15446.8962.23	NA	NA	NA	NA	1
1127	4.30572013	-77.18732587	442.1	0.10446.9962.21	NA	NA	NA	NA	1
1128	4.30575513	-77.18729587	442.1	0.00446.8962.21	NA	NA	NA	NA	1
1129	4.30575513	-77.18729187	442.1	0.10447.1962.18	NA	NA	NA	NA	1
1130	4.30575713	-77.18728387	442.1	0.05446.5962.23	NA	NA	NA	NA	1
1131	4.30576213	-77.18727387	442.1	0.05445.6962.32	NA	NA	NA	NA	1
1132	4.30576713	-77.18726587	442.1	0.15445.6962.32	NA	NA	NA	NA	1
1133	4.30577713	-77.18725687	442.1	0.15445.7962.30	NA	NA	NA	NA	1
1134	4.30578513	-77.18724687	442.1	0.15445.1962.36	NA	NA	NA	NA	1
1135	4.30579213	-77.18723387	442.1	0.15445.0962.37	NA	NA	NA	NA	1
1136	4.30580013	-77.18722387	442.1	0.10445.2962.35	NA	NA	NA	NA	1
1137	4.30580713	-77.18721587	442.1	0.05445.6962.31	NA	NA	NA	NA	1
1138	4.30580213	-77.18725587	442.2	0.26445.1962.36	NA	NA	NA	NA	1
1139	4.30579813	-77.18728087	442.2	0.15445.6962.31	NA	NA	NA	NA	1
1140	4.30578013	-77.18728387	442.2	0.10445.9962.29	NA	NA	NA	NA	1
1141	4.30577513	-77.18727887	442.2	0.00445.7962.31	NA	NA	NA	NA	1
1142	4.30577713	-77.18727587	442.2	0.05446.4962.25	NA	NA	NA	NA	1
1143	4.30577513	-77.18728187	442.2	0.00446.8962.21	NA	NA	NA	NA	1
1144	4.30577013	-77.18728387	442.3	0.15446.6962.23	NA	NA	NA	NA	1
1145	4.30575513	-77.18728887	442.3	0.15447.2962.17	NA	NA	NA	NA	1
1146	4.30574313	-77.18728387	442.3	0.31447.4962.16	NA	NA	NA	NA	1
1147	4.30573713	-77.18725587	442.1	0.31447.5962.15	NA	NA	NA	NA	1
1148	4.30572813	-77.18725687	441.9	0.26447.3962.15	NA	NA	NA	NA	1
1149	4.30571713	-77.18725087	441.9	0.10447.7962.11	NA	NA	NA	NA	1
1150	4.30572013	-77.18724587	441.9	0.15447.9962.09	NA	NA	NA	NA	1
1151	4.30572713	-77.18724387	441.9	0.00447.3962.16	NA	NA	NA	NA	1
1152	4.30573313	-77.18723587	442	0.21447.5962.12	NA	NA	NA	NA	1
1153	4.30572313	-77.18723887	442	0.31447.8962.09	NA	NA	NA	NA	1
1154	4.30572313	-77.18725087	441.8	0.10447.5962.12	NA	NA	NA	NA	1
1155	4.30572513	-77.18725387	441.7	0.10447.2962.15	NA	NA	NA	NA	1
1156	4.30573213	-77.18725387	441.7	0.31447.6962.11	NA	NA	NA	NA	1
1157	4.30575813	-77.18725887	441.2	0.41446.8962.18	NA	NA	NA	NA	1
1158	4.30578813	-77.18723087	440.9	0.05446.10962.16	NA	NA	NA	NA	1
1159	4.30579513	-77.18722587	440.9	0.05446.1962.25	NA	NA	NA	NA	1
1160	4.30579713	-77.18722587	440.9	0.05446.3962.23	NA	NA	NA	NA	1
1161	4.30579713	-77.18722187	440.9	0.15445.8962.29	NA	NA	NA	NA	1
1162	4.30579813	-77.18722187	440.9	0.05445.9962.27	NA	NA	NA	NA	1
1163	4.30579213	-77.18722587	440.9	0.05446.7962.19	NA	NA	NA	NA	1
1164	4.30578713	-77.18722187	440.9	0.10446.1962.25	NA	NA	NA	NA	1
1165	4.30578813	-77.18719387	440.9	0.31446.2962.24	NA	NA	NA	NA	1
1166	4.30580213	-77.18715587	440.7	0.26446.7962.19	NA	NA	NA	NA	1
1167	4.30580513	-77.18716887	440.5	0.10446.10962.16	NA	NA	NA	NA	1
1168	4.30580713	-77.18716387	440.5	0.10447.2962.13	NA	NA	NA	NA	1
1169	4.30580813	-77.18717687	440.5	0.15447.5962.10	NA	NA	NA	NA	1
1170	4.30581013	-77.18718387	440.5	0.46447.2962.13	NA	NA	NA	NA	1
1171	4.30585813	-77.18715387	440.4	0.46446.7962.19	NA	NA	NA	NA	1
1172	4.30589213	-77.18716087	439.7	0.00446.6962.20	NA	NA	NA	NA	1
1173	4.30589813	-77.18715687	439.7	0.00446.6962.22	NA	NA	NA	NA	1
1174	4.30589313	-77.18715887	439.7	0.05447.0962.17	NA	NA	NA	NA	1
1175	4.30591713	-77.18718387	439.6	0.21446.6962.22	NA	NA	NA	NA	1
1176	4.30591313	-77.18720587	439.6	0.21446.4962.22	NA	NA	NA	NA	1
1177	4.30593513	-77.18721887	439.6	0.10446.7962.20	NA	NA	NA	NA	1
1178	4.30594513	-77.18724387	439.5	0.10445.5962.33	NA	NA	NA	NA	1
1179	4.30594513	-77.18725187	439.5	0.05445.7962.30	NA	NA	NA	NA	1
1180	4.30593813	-77.18725587	439.5	0.36446.3962.23	NA	NA	NA	NA	1
1181	4.30592813	-77.18725187	439.3	0.10446.5962.21	NA	NA	NA	NA	1
1182	4.30593513	-77.18723087	438.7	0.05446.4962.22	NA	NA	NA	NA	1
1183	4.30591813	-77.18721687	438.4	0.05446.9962.17	NA	NA	NA	NA	1
1184	4.30591013	-77.18721187	438.7	0.10446.5962.19	NA	NA	NA	NA	1
1185	4.30591013	-77.18721187	438.7	0.00446.7962.17	NA	NA	NA	NA	1
1186	4.30591313	-77.18720587	438.7	0.26446.1962.24	NA	NA	NA	NA	1
1187	4.30591513	-77.18720587	438.8	0.00445.6962.29	NA	NA	NA	NA	1
1188	4.30591813	-77.18720187	438.8	0.10445.4962.31	NA	NA	NA	NA	1
1189	4.30591813	-77.18719887	438.8	0.00446.1962.24	NA	NA	NA	NA	1
1190	4.30592713	-77.18719687	438.8	0.15445.6962.29	NA	NA	NA	NA	1
1191	4.30593313	-77.18718687	438.8	0.10445.10962.25	NA	NA	NA	NA	1
1192	4.30592713	-77.18717387	438.8	0.05446.1962.24	NA	NA	NA	NA	1
1193	4.30592213	-77.18716687	438.8	0.10446.2962.23	NA	NA	NA	NA	1
1194	4.30592513	-77.18716587	438.7	0.00445.9962.26	NA	NA	NA	NA	1
1195	4.30592013	-77.18716887	438.7	0.10446.2962.24	NA	NA	NA	NA	1
1196	4.30591813	-77.18717187	438.7	0.00446.6962.20	NA	NA	NA	NA	1
1197	4.30592213	-77.18716687	438.8	0.00445.3962.34	NA	NA	NA	NA	1
1198	4.30592213	-77.18717187	438.8	0.05445.8962.28	NA	NA	NA	NA	1
1199	4.30592513	-77.18716887	438.8	0.15446.0962.26	NA	NA	NA	NA	1
1200	4.30592313	-77.18718387	438.8	0.10445.7962.30	NA	NA	NA	NA	1
1201	4.30592813	-77.18718687	438.8	0.05445.9962.27	NA	NA	NA	NA	1
1202	4.30593013	-77.18719087	438.8	0.00446.6962.22	NA	NA	NA	NA	1
1203	4.30591813	-77.18719687	438.8	0.15445.8962.30	NA	NA	NA	NA	1
1204	4.30591513	-77.18720587	438.8	0.10446.7962.20	NA	NA	NA	NA	1
1205	4.30590813	-77.18721187	438.8	0.10446.5962.23	NA	NA	NA	NA	1
1206	4.30590713	-77.18722187	438.8	0.05446.4962.25	NA	NA	NA	NA	1
1207	4.30590513	-77.18721887	438.8	0.10446.8962.21	NA	NA	NA	NA	1
1208	4.30591013	-77.18721387	438.8	0.00446.5962.24	NA	NA	NA	NA	1
1209	4.30591213	-77.18721087	438.8	0.05446.9962.20	NA	NA	NA	NA	1
1210	4.30592013	-77.18720387	438.8	0.05447.1962.18	NA	NA	NA	NA	1
1211	4.30592013	-77.18720087	438.8	0.10446.6962.23	NA	NA	NA	NA	1
1212	4.30591313	-77.18720187	438.8	0.00446.9962.20	NA	NA	NA	NA	1
1213	4.30591213	-77.18719587	438.8	0.10447.4962.14	NA	NA	NA	NA	1
1214	4.30591813	-77.18719687	438.9	0.31447.7962.11	NA	NA	NA	NA	1
1215	4.30593313	-77.18715587	438.5	0.57448.6962.01	NA	NA	NA	NA	1
1216	4.30593513	-77.18710887	438.3	0.51449.2961.95	NA	NA	NA	NA	1
1217	4.30595213	-77.18705187	438.5	0.36449.3961.94	NA	NA	NA	NA	1
1218	4.30595713	-77.18703687	438.4	0.10449.4961.91	NA	NA	NA	NA	1
1219	4.30598713	-77.18698587	438.4	0.41449.2961.93	NA	NA	NA	NA	1
1220	4.30599813	-77.18694687	438.7	0.05448.7961.99	NA	NA	NA	NA	1
1221	4.30602713	-77.18690587	439.1	0.77447.6962.11	NA	NA	NA	NA	1
1222	4.30609713	-77.18684087	439.4	0.93445.2962.36	NA	NA	NA	NA	1
1223	4.30616813	-77.18677187	439.4	1.03443.7962.53	NA	NA	NA	NA	1
1224	4.30626313	-77.18673587	439.5	1.18441.9962.72	NA	NA	NA	NA	1
1225	4.30634813	-77.18668387	439	0.82441.4962.76	NA	NA	NA	NA	1
1226	4.30641813	-77.18667687	438.7	0.62441.4962.77	NA	NA	NA	NA	1
1227	4.30649013	-77.18669887	437.7	0.62442.7962.63	NA	NA	NA	NA	1
1228	4.30655813	-77.18668087	437.5	0.31442.7962.63	NA	NA	NA	NA	1
1229	4.30657813	-77.18666687	437.5	0.31442.7962.63	NA	NA	NA	NA	1
1230	4.30658813	-77.18665087	437.5	0.10443.2962.56	NA	NA	NA	NA	1
1231	4.30660813	-77.18663187	437.4	0.26442.1962.68	NA	NA	NA	NA	1
1232	4.30663013	-77.18661187	437.4	0.15442.1962.68	NA	NA	NA	NA	1
1233	4.30663013	-77.18660087	437.5	0.15442.4962.65	NA	NA	NA	NA	1
1234	4.30662013	-77.18661587	437.4	0.31441.4962.76	NA	NA	NA	NA	1
1235	4.30661213	-77.18662387	437.3	0.10441.6962.74	NA	NA	NA	NA	1
1236	4.30661213	-77.18662887	437.3	0.00441.3962.77	NA	NA	NA	NA	1
1237	4.30661513	-77.18662387	437.3	0.05441.9962.71	NA	NA	NA	NA	1
1238	4.30661513	-77.18661187	437.3	0.05441.9962.71	NA	NA	NA	NA	1
1239	4.30661713	-77.18661187	437.2	0.00441.7962.73	NA	NA	NA	NA	1
1240	4.30661713	-77.18661087	437.2	0.00441.7962.73	1	1	1	1	1
1241	4.30662013	-77.18661087	437.2	0.05441.5962.75	NA	NA	NA	NA	1
1242	4.30662213	-77.18660687	437.2	0.05441.6962.74	NA	NA	NA	NA	1
1243	4.30662213	-77.18660687	437.2	0.05441.9962.70	NA	NA	NA	NA	1
1244	4.30662213	-77.18661087	437.2	0.05442.0962.71	NA	NA	NA	NA	1
1245	4.30661813	-77.18661687	437.2	0.05441.7962.74	NA	NA	NA	NA	1
1246	4.30662213	-77.18661187	437.2	0.10441.6962.75	NA	NA	NA	NA	1
1247	4.30662713	-77.18659687	437.2	0.15441.6962.75	NA	NA	NA	NA	1
1248	4.30663013	-77.18659087	437.2	0.10442.3962.68	NA	NA	NA	NA	1
1249	4.30662713	-77.18657687	437.2	0.00441.7962.74	NA	NA	NA	NA	1
1250	4.30662313	-77.18657887	437.2	0.05441.6962.77	NA	NA	NA	NA	1
1251	4.30662213	-77.18657887	437.2	0.10441.9962.74	NA	NA	NA	NA	1
1252	4.30662713	-77.18659087	437.2	0.15441.9962.74	NA	NA	NA	NA	1
1253	4.30662213	-77.18659887	437.2	0.05442.1962.71	NA	NA	NA	NA	1
1254	4.30662513	-77.18660187	437.2	0.05442.1962.71	NA	NA	NA	NA	1
1255	4.30661813	-77.18661587	437.2	0.15442.2962.70	NA	NA	NA	NA	1
1256	4.30661313	-77.18662887	437.2	0.10442.3962.69	NA	NA	NA	NA	1
1257	4.30660813	-77.18664387	437.2	0.05442.4962.68	NA	NA	NA	NA	1
1258	4.30660213	-77.18664887	437.2	0.15442.3962.69	NA	NA	NA	NA	1
1259	4.30659313	-77.18665187	437.2	0.00442.3962.69	NA	NA	NA	NA	1
1260	4.30659213	-77.18665387	437.3	0.10443.3962.59	NA	NA	NA	NA	1
1261	4.30658513	-77.18664187	437.3	0.36442.10962.62	NA	NA	NA	NA	1
1262	4.30662013	-77.18655887	437.2	0.46442.7962.65	NA	NA	NA	NA	1
1263	4.30662813	-77.18653887	437.3	0.15442.2962.70	NA	NA	NA	NA	1
1264	4.30662813	-77.18653087	437.3	0.00442.3962.69	NA	NA	NA	NA	1
1265	4.30662813	-77.18653087	437.3	0.05442.2962.70	NA	NA	NA	NA	1
1266	4.30662313	-77.18655387	437.1	0.15442.2962.70	NA	NA	NA	NA	1
1267	4.30663013	-77.18655687	436.7	0.05441.5962.78	NA	NA	NA	NA	1
1268	4.30662813	-77.18655587	436.7	0.10441.2962.81	NA	NA	NA	NA	1
1269	4.30662313	-77.18655887	436.7	0.10441.4962.79	NA	NA	NA	NA	1
1270	4.30662713	-77.18655587	436.8	0.05441.6962.77	NA	NA	NA	NA	1
1271	4.30661813	-77.18655187	436.8	0.00441.5962.78	NA	NA	NA	NA	1
1272	4.30662013	-77.18655087	436.8	0.05441.5962.78	NA	NA	NA	NA	1
1273	4.30662713	-77.18654887	436.8	0.05441.5962.78	NA	NA	NA	NA	1
1274	4.30662513	-77.18653187	436.8	0.05441.7962.76	NA	NA	NA	NA	1
1275	4.30662213	-77.18653687	436.9	0.00441.2962.81	NA	NA	NA	NA	1
1276	4.30662013	-77.18654187	436.9	0.05441.2962.81	NA	NA	NA	NA	1
1277	4.30661213	-77.18655587	436.8	0.10441.5962.80	NA	NA	NA	NA	1
1278	4.30661513	-77.18656887	436.7	0.05441.5962.80	NA	NA	NA	NA	1
1279	4.30661513	-77.18656887	436.8	0.10440.9962.86	NA	NA	NA	NA	1
1280	4.30662213	-77.18655587	436.8	0.21441.5962.80	NA	NA	NA	NA	1
1281	4.30662713	-77.18654387	436.7	0.05441.2962.83	NA	NA	NA	NA	1
1282	4.30662013	-77.18654587	436.7	0.10442.0962.74	NA	NA	NA	NA	1
1283	4.30660813	-77.18655087	436.7	0.10441.6962.80	NA	NA	NA	NA	1
1284	4.30659713	-77.18654887	436.7	0.05441.6962.80	NA	NA	NA	NA	1
1285	4.30658813	-77.18654687	436.7	0.05441.4962.82	NA	NA	NA	NA	1
1286	4.30658813	-77.18655087	436.7	0.10441.4962.82	NA	NA	NA	NA	1
1287	4.30658313	-77.18655687	436.7	0.10441.8962.78	NA	NA	NA	NA	1
1288	4.30658713	-77.18655587	436.7	0.10441.6962.78	NA	NA	NA	NA	1
1289	4.30659213	-77.18655187	436.8	0.26442.1962.73	NA	NA	NA	NA	1
1290	4.30660313	-77.18656887	436.7	0.26442.6962.68	NA	NA	NA	NA	1
1291	4.30661213	-77.18659387	436.3	0.05442.9962.65	NA	NA	NA	NA	1
1292	4.30661013	-77.18660187	436.3	0.15442.9962.64	NA	NA	NA	NA	1
1293	4.30661213	-77.18663387	436.3	0.31443.0962.63	NA	NA	NA	NA	1
1294	4.30663213	-77.18664687	436.5	0.05442.1962.71	NA	NA	NA	NA	1
1295	4.30663513	-77.18665187	436.5	0.15442.2962.69	NA	NA	NA	NA	1
1296	4.30664213	-77.18665887	436.5	0.10442.1962.70	NA	NA	NA	NA	1
1297	4.30664513	-77.18667087	436.5	0.10441.9962.70	NA	NA	NA	NA	1
1298	4.30665213	-77.18667087	436.5	0.05441.9962.71	NA	NA	NA	NA	1
1299	4.30664813	-77.18666687	436.7	0.00442.2962.66	NA	NA	NA	NA	1
1300	4.30665713	-77.18666687	436.7	0.15441.10962.68	NA	NA	NA	NA	1
1301	4.30666713	-77.18664887	436.7	0.21441.8962.68	NA	NA	NA	NA	1
1302	4.30667213	-77.18664087	436.7	0.05441.7962.70	NA	NA	NA	NA	1
1303	4.30667813	-77.18664587	436.7	0.00441.3962.74	NA	NA	NA	NA	1
1304	4.30668313	-77.18664087	436.8	0.10441.8962.67	NA	NA	NA	NA	1
1305	4.30667713	-77.18664187	436.9	0.00442.3962.62	NA	NA	NA	NA	1
1306	4.30665713	-77.18667187	436.7	0.10441.8962.67	NA	NA	NA	NA	1
1307	4.30665513	-77.18668587	436.9	0.00442.3962.61	NA	NA	NA	NA	1
1308	4.30664313	-77.18670187	437.1	0.10441.6962.67	NA	NA	NA	NA	1
1309	4.30663813	-77.18669887	437.1	0.05442.2962.61	NA	NA	NA	NA	1
1310	4.30664313	-77.18669587	437.1	0.00442.2962.61	NA	NA	NA	NA	1
1311	4.30664213	-77.18669087	437.1	0.00441.6962.68	NA	NA	NA	NA	1
1312	4.30663713	-77.18667687	437.1	0.15441.8962.65	NA	NA	NA	NA	1
1313	4.30663513	-77.18666687	437.2	0.05442.0962.63	NA	NA	NA	NA	1
1314	4.30663513	-77.18667187	437.2	0.10442.0962.63	NA	NA	NA	NA	1
1315	4.30663213	-77.18668387	437.1	0.05441.9962.64	NA	NA	NA	NA	1
1316	4.30662813	-77.18668687	437.1	0.00441.9962.64	NA	NA	NA	NA	1
1317	4.30662513	-77.18669387	437.1	0.05441.6962.67	NA	NA	NA	NA	1
1318	4.30661813	-77.18670087	437.1	0.10441.7962.68	NA	NA	NA	NA	1
1319	4.30661013	-77.18669887	437.1	0.10441.6962.67	NA	NA	NA	NA	1
1320	4.30660013	-77.18669587	437.1	0.05442.0962.63	NA	NA	NA	NA	1
1321	4.30658813	-77.18669087	437.1	0.15442.1962.64	NA	NA	NA	NA	1
1322	4.30658313	-77.18667887	437.1	0.00442.3962.62	NA	NA	NA	NA	1
1323	4.30658013	-77.18668387	437.2	0.00441.10962.65	NA	NA	NA	NA	1
1324	4.30658513	-77.18668387	437.2	0.05441.6962.69	NA	NA	NA	NA	1
1325	4.30658513	-77.18668187	437.3	0.05441.4962.71	NA	NA	NA	NA	1
1326	4.30658313	-77.18668887	437.3	0.05441.8962.67	NA	NA	NA	NA	1
1327	4.30659513	-77.18669187	437.3	0.00441.6962.68	NA	NA	NA	NA	1
1328	4.30659713	-77.18669187	437.3	0.10442.4962.60	NA	NA	NA	NA	1
1329	4.30659813	-77.18669187	437.3	0.05442.3962.62	NA	NA	NA	NA	1
1330	4.30660013	-77.18668887	437.3	0.05442.2962.63	NA	NA	NA	NA	1
1331	4.30659513	-77.18669187	437.3	0.10441.8962.65	NA	NA	NA	NA	1
1332	4.30659313	-77.18670387	437.3	0.10441.7962.66	NA	NA	NA	NA	1
1333	4.30659713	-77.18670187	437.3	0.05441.9962.64	NA	NA	NA	NA	1
1334	4.30660513	-77.18669687	437.3	0.15441.8962.65	NA	NA	NA	NA	1
1335	4.30661713	-77.18669587	437.4	0.10441.4962.70	NA	NA	NA	NA	1
1336	4.30662313	-77.18670387	437.4	0.05442.5962.58	NA	NA	NA	NA	1
1337	4.30662013	-77.18670687	437.4	0.10441.9962.64	NA	NA	NA	NA	1
1338	4.30662013	-77.18671587	437.4	0.05442.2962.63	NA	NA	NA	NA	1
1339	4.30662713	-77.18672387	437.4	0.15442.8962.56	NA	NA	NA	NA	1
1340	4.30664013	-77.18671387	437.4	0.15441.9962.66	NA	NA	NA	NA	1
1341	4.30664313	-77.18671087	437.4	0.05442.1962.65	NA	NA	NA	NA	1
1342	4.30664013	-77.18670587	437.4	0.00442.2962.64	NA	NA	NA	NA	1
1343	4.30665213	-77.18670187	437.4	0.10442.7962.59	NA	NA	NA	NA	1
1344	4.30666713	-77.18669587	437.4	0.10442.9962.58	NA	NA	NA	NA	1
1345	4.30667213	-77.18668887	437.5	0.05442.5962.62	NA	NA	NA	NA	1
1346	4.30666813	-77.18669387	437.5	0.05441.10962.68	NA	NA	NA	NA	1
1347	4.30666213	-77.18669887	437.5	0.05441.9962.69	NA	NA	NA	NA	1
1348	4.30665313	-77.18669387	437.5	0.15442.4962.64	NA	NA	NA	NA	1
1349	4.30665513	-77.18668687	437.5	0.05442.5962.62	NA	NA	NA	NA	1
1350	4.30666213	-77.18668387	437.5	0.05441.9962.69	NA	NA	NA	NA	1
1351	4.30666813	-77.18669387	437.4	0.05442.8962.59	NA	NA	NA	NA	1
1352	4.30665813	-77.18671087	437.1	0.00442.9962.58	NA	NA	NA	NA	1
1353	4.30665213	-77.18670187	437.4	0.10442.7962.60	NA	NA	NA	NA	1
1354	4.30664713	-77.18670087	437.3	0.05442.8962.59	NA	NA	NA	NA	1
1355	4.30663813	-77.18669687	437.4	0.15442.5962.62	NA	NA	NA	NA	1
1356	4.30663313	-77.18669187	437.4	0.00442.5962.63	NA	NA	NA	NA	1
1357	4.30663713	-77.18668187	437.4	0.15442.6962.61	NA	NA	NA	NA	1
1358	4.30664213	-77.18666887	437.4	0.21442.8962.59	NA	NA	NA	NA	1
1359	4.30664713	-77.18666087	437.4	0.00443.2962.56	NA	NA	NA	NA	1
1360	4.30664013	-77.18667087	437.4	0.15442.5962.64	NA	NA	NA	NA	1
1361	4.30663713	-77.18666887	437.4	0.10442.7962.62	NA	NA	NA	NA	1
1362	4.30663813	-77.18666187	437.4	0.00442.1962.68	NA	NA	NA	NA	1
1363	4.30664213	-77.18666887	437.6	0.05442.7962.63	NA	NA	NA	NA	1
1364	4.30665013	-77.18667687	438	0.00442.7962.63	NA	NA	NA	NA	1
1365	4.30665013	-77.18667387	438.3	0.05442.6962.65	NA	NA	NA	NA	1
1366	4.30666013	-77.18667887	438.2	0.00443.1962.59	NA	NA	NA	NA	1
1367	4.30664313	-77.18667887	438.3	0.15442.6962.65	NA	NA	NA	NA	1
1368	4.30662813	-77.18667887	438.3	0.10443.2962.58	NA	NA	NA	NA	1
1369	4.30662213	-77.18667387	438.4	0.10443.1962.59	NA	NA	NA	NA	1
1370	4.30662813	-77.18666187	438.4	0.15443.2962.60	NA	NA	NA	NA	1
1371	4.30664213	-77.18665387	438.4	0.15443.2962.60	NA	NA	NA	NA	1
1372	4.30665313	-77.18664687	438.4	0.10443.1962.62	NA	NA	NA	NA	1
1373	4.30665713	-77.18664887	438.4	0.10443.3962.60	NA	NA	NA	NA	1
1374	4.30665813	-77.18665087	438.4	0.15442.9962.65	NA	NA	NA	NA	1
1375	4.30664513	-77.18663587	438.4	0.15443.5962.58	NA	NA	NA	NA	1
1376	4.30662813	-77.18663387	438.4	0.21443.6962.59	NA	NA	NA	NA	1
1377	4.30662813	-77.18664587	438.4	0.05443.5962.58	NA	NA	NA	NA	1
1378	4.30663213	-77.18665087	438.4	0.10443.4962.59	NA	NA	NA	NA	1
1379	4.30663313	-77.18666087	438.4	0.10443.1962.62	NA	NA	NA	NA	1
1380	4.30664013	-77.18666587	438.4	0.10444.0962.54	NA	NA	NA	NA	1
1381	4.30664513	-77.18667087	438.4	0.00443.9962.54	NA	NA	NA	NA	1
1382	4.30664813	-77.18668187	438.4	0.05443.9962.55	NA	NA	NA	NA	1
1383	4.30665713	-77.18668387	438.5	0.05443.4962.61	NA	NA	NA	NA	1
1384	4.30666513	-77.18667387	438.5	0.15444.0962.54	NA	NA	NA	NA	1
1385	4.30666813	-77.18666187	438.5	0.15444.2962.52	NA	NA	NA	NA	1
1386	4.30667313	-77.18665187	438.5	0.05443.5962.60	NA	NA	NA	NA	1
1387	4.30666813	-77.18665187	438.5	0.10443.8962.56	NA	NA	NA	NA	1
1388	4.30667313	-77.18664687	438.6	0.05443.6962.57	NA	NA	NA	NA	1
1389	4.30668013	-77.18665087	438.6	0.05444.1962.52	NA	NA	NA	NA	1
1390	4.30668513	-77.18664587	438.7	0.10444.3962.49	NA	NA	NA	NA	1
1391	4.30669513	-77.18664087	438.7	0.10444.2962.50	NA	NA	NA	NA	1
1392	4.30670513	-77.18662687	438.8	0.05443.10962.53	NA	NA	NA	NA	1
1393	4.30670313	-77.18663087	438.8	0.21444.6962.46	NA	NA	NA	NA	1
1394	4.30669313	-77.18662387	438.9	0.05444.5962.47	NA	NA	NA	NA	1
1395	4.30669813	-77.18661587	438.9	0.05445.1962.41	NA	NA	NA	NA	1
1396	4.30669713	-77.18661187	438.9	0.05444.8962.44	NA	NA	NA	NA	1
1397	4.30669713	-77.18660887	438.9	0.15444.8962.44	NA	NA	NA	NA	1
1398	4.30669213	-77.18662187	439	0.15445.4962.37	NA	NA	NA	NA	1
1399	4.30665013	-77.18667087	439.8	0.21445.3962.39	NA	NA	NA	NA	1
1400	4.30665213	-77.18669687	438.8	0.10445.1962.41	NA	NA	NA	NA	1
1401	4.30664213	-77.18671687	438.7	0.15445.2962.41	NA	NA	NA	NA	1
1402	4.30663213	-77.18671887	438.7	0.05445.4962.39	NA	NA	NA	NA	1
1403	4.30662513	-77.18672587	438.7	0.10445.4962.39	NA	NA	NA	NA	1
1404	4.30661813	-77.18673587	438.7	0.15445.3962.40	NA	NA	NA	NA	1
1405	4.30660713	-77.18674587	438.7	0.10445.7962.38	NA	NA	NA	NA	1
1406	4.30660813	-77.18674887	438.7	0.00445.3962.42	NA	NA	NA	NA	1
1407	4.30660313	-77.18675587	438.7	0.21445.7962.37	NA	NA	NA	NA	1
1408	4.30660213	-77.18676087	438.8	0.05445.6962.39	NA	NA	NA	NA	1
1409	4.30659713	-77.18675587	438.8	0.05445.9962.35	NA	NA	NA	NA	1
1410	4.30659813	-77.18674887	438.8	0.10446.3962.31	NA	NA	NA	NA	1
1411	4.30659713	-77.18674687	438.7	0.00445.5962.40	NA	NA	NA	NA	1
1412	4.30659713	-77.18673687	438.8	0.41446.5962.29	NA	NA	NA	NA	1
1413	4.30660213	-77.18672887	438.8	0.00446.2962.32	NA	NA	NA	NA	1
1414	4.30660013	-77.18674087	438.8	0.41445.1962.45	NA	NA	NA	NA	1
1415	4.30661013	-77.18675087	438.9	0.05445.2962.44	NA	NA	NA	NA	1
1416	4.30661313	-77.18675587	438.9	0.10445.4962.42	NA	NA	NA	NA	1
1417	4.30662013	-77.18675587	438.9	0.05445.5962.41	NA	NA	NA	NA	1
1418	4.30661813	-77.18674387	438.9	0.15445.5962.41	NA	NA	NA	NA	1
1419	4.30661313	-77.18672887	438.9	0.05445.9962.37	NA	NA	NA	NA	1
1420	4.30660513	-77.18672587	438.9	0.05446.6962.31	NA	NA	NA	NA	1
1421	4.30660813	-77.18672687	438.9	0.05445.9962.38	NA	NA	NA	NA	1
1422	4.30660713	-77.18673887	438.9	0.05446.0962.37	NA	NA	NA	NA	1
1423	4.30660213	-77.18673087	439	0.10445.7962.41	NA	NA	NA	NA	1
1424	4.30660313	-77.18672087	439	0.05445.7962.41	NA	NA	NA	NA	1
1425	4.30660213	-77.18670887	439	0.31446.1962.38	NA	NA	NA	NA	1
1426	4.30659713	-77.18669887	439.1	0.10446.4962.35	NA	NA	NA	NA	1
1427	4.30660513	-77.18670587	439.1	0.15445.8962.41	NA	NA	NA	NA	1
1428	4.30661713	-77.18671387	439.1	0.10446.5962.34	NA	NA	NA	NA	1
1429	4.30662313	-77.18671687	439.1	0.15446.4962.36	NA	NA	NA	NA	1
1430	4.30662713	-77.18673187	439.1	0.21446.4962.36	NA	NA	NA	NA	1
1431	4.30663013	-77.18673887	439.1	0.00446.4962.38	NA	NA	NA	NA	1
1432	4.30663213	-77.18673387	439.1	0.05446.5962.37	NA	NA	NA	NA	1
1433	4.30662513	-77.18672887	439.1	0.10446.3962.41	NA	NA	NA	NA	1
1434	4.30661013	-77.18672587	439.1	0.21446.5962.38	NA	NA	NA	NA	1
1435	4.30659713	-77.18671087	439.1	0.15447.1962.33	NA	NA	NA	NA	1
1436	4.30659813	-77.18669887	439.1	0.10446.9962.36	NA	NA	NA	NA	1
1437	4.30660213	-77.18669187	439.1	0.05447.2962.34	NA	NA	NA	NA	1
1438	4.30660013	-77.18669687	439.1	0.10446.9962.39	NA	NA	NA	NA	1
1439	4.30660813	-77.18669887	439.1	0.05446.8962.40	NA	NA	NA	NA	1
1440	4.30661013	-77.18670587	439.2	0.26447.7962.30	NA	NA	NA	NA	1
1441	4.30660813	-77.18668887	439.6	0.21448.4962.23	NA	NA	NA	NA	1
1442	4.30661313	-77.18668587	439.6	0.31447.9962.30	NA	NA	NA	NA	1
1443	4.30663713	-77.18669587	437.5	0.15447.7962.30	NA	NA	NA	NA	1
1444	4.30671813	-77.18668387	436.2	0.72447.0962.39	NA	NA	NA	NA	1
1445	4.30678313	-77.18666887	435.4	0.57446.7962.41	NA	NA	NA	NA	1
1446	4.30682813	-77.18661587	435.1	0.62446.4962.44	NA	NA	NA	NA	1
1447	4.30685713	-77.18658387	435.2	0.41443.8962.72	NA	NA	NA	NA	1
1448	4.30689213	-77.18651687	434.4	0.51440.10963.01	NA	NA	NA	NA	1
1449	4.30693313	-77.18643687	432.7	0.26439.3963.19	NA	NA	NA	NA	1
1450	4.30695013	-77.18640587	431.9	0.41438.4963.29	NA	NA	NA	NA	1
1451	4.30696813	-77.18638887	431.6	0.26436.9963.43	NA	NA	NA	NA	1
1452	4.30702813	-77.18639887	431.1	0.21435.5963.58	NA	NA	NA	NA	1
1453	4.30711213	-77.18640187	430.4	0.82431.8963.96	NA	NA	NA	NA	1
1454	4.30718013	-77.18640887	429.1	0.77428.9964.28	NA	NA	NA	NA	1
1455	4.30716213	-77.18634887	426.7	0.31426.6964.52	NA	NA	NA	NA	1
1456	4.30719013	-77.18633887	426.4	0.21424.6964.73	NA	NA	NA	NA	1
1457	4.30719513	-77.18630687	426.1	0.21421.10965.01	NA	NA	NA	NA	1
1458	4.30720813	-77.18626887	426.1	0.36419.10965.21	NA	NA	NA	NA	1
1459	4.30724513	-77.18616087	425.8	0.46418.4965.38	NA	NA	NA	NA	1
1460	4.30727313	-77.18610587	425	0.62416.3965.60	NA	NA	NA	NA	1
1461	4.30729013	-77.18601887	423.8	0.41413.4965.92	NA	NA	NA	NA	1
1462	4.30729013	-77.18600087	423.6	0.10413.5965.91	NA	NA	NA	NA	1
1463	4.30729713	-77.18596387	423.1	0.10412.3966.04	NA	NA	NA	NA	1
1464	4.30730813	-77.18594387	423	0.36410.3966.25	NA	NA	NA	NA	1
1465	4.30732813	-77.18588187	421.8	0.36407.7966.52	NA	NA	NA	NA	1
1466	4.30738813	-77.18579587	419.6	0.36406.8966.62	NA	NA	NA	NA	1
1467	4.30741513	-77.18577387	418	0.31405.7966.73	NA	NA	NA	NA	1
1468	4.30746713	-77.18574587	416.8	0.36403.4966.98	NA	NA	NA	NA	1
1469	4.30752313	-77.18572387	415.3	0.51401.1967.23	NA	NA	NA	NA	1
1470	4.30755813	-77.18566387	413.8	0.36398.3967.53	NA	NA	NA	NA	1
1471	4.30754213	-77.18562087	412.4	0.15395.6967.83	NA	NA	NA	NA	1
1472	4.30757713	-77.18557087	410.7	0.87392.10968.10	NA	NA	NA	NA	1
1473	4.30762713	-77.18557187	409.1	0.46390.5968.37	NA	NA	NA	NA	1
1474	4.30768713	-77.18549887	407.3	0.93388.8968.55	NA	NA	NA	NA	1
1475	4.30774513	-77.18540587	404.8	0.57388.2968.62	NA	NA	NA	NA	1
1476	4.30780013	-77.18532587	402.7	0.62386.8968.77	NA	NA	NA	NA	1
1477	4.30781513	-77.18523587	400.4	0.62385.3968.92	NA	NA	NA	NA	1
1478	4.30782013	-77.18522687	398	0.46384.7968.99	NA	NA	NA	NA	1
1479	4.30783213	-77.18514187	394.1	0.72383.1969.17	NA	NA	NA	NA	1
1480	4.30783013	-77.18507087	389.8	0.62382.8969.20	NA	NA	NA	NA	1
1481	4.30783313	-77.18504387	386.2	0.41381.3969.36	NA	NA	NA	NA	1
1482	4.30787013	-77.18499587	382.5	0.62381.8969.31	NA	NA	NA	NA	1
1483	4.30792513	-77.18495087	379.6	0.67380.3969.49	NA	NA	NA	NA	1
1484	4.30795813	-77.18492587	377.6	0.10380.1969.51	NA	NA	NA	NA	1
1485	4.30803213	-77.18489387	376.4	0.87378.9969.65	NA	NA	NA	NA	1
1486	4.30805513	-77.18483587	375.2	0.62377.5969.80	NA	NA	NA	NA	1
1487	4.30809713	-77.18475587	373.6	0.82376.3969.93	NA	NA	NA	NA	1
1488	4.30814513	-77.18464687	371.9	0.36374.6970.12	NA	NA	NA	NA	1
1489	4.30817313	-77.18458187	370.2	0.67373.7970.23	NA	NA	NA	NA	1
1490	4.30820713	-77.18454187	368.2	0.41372.7970.34	NA	NA	NA	NA	1
1491	4.30824013	-77.18451687	367.1	0.87372.2970.39	NA	NA	NA	NA	1
1492	4.30831813	-77.18447887	366	0.67370.8970.54	NA	NA	NA	NA	1
1493	4.30840013	-77.18447687	363.9	0.51371.0970.53	NA	NA	NA	NA	1
1494	4.30842213	-77.18447187	362.6	0.05371.6970.47	NA	NA	NA	NA	1
1495	4.30841813	-77.18447387	362.5	0.00371.8970.45	NA	NA	NA	NA	1
1496	4.30846513	-77.18444687	362.7	0.77371.3970.52	NA	NA	NA	NA	1
1497	4.30853313	-77.18441887	361.7	0.41370.7970.58	NA	NA	NA	NA	1
1498	4.30856213	-77.18435887	361.3	0.93369.4970.72	NA	NA	NA	NA	1
1499	4.30862213	-77.18431387	360.6	0.57368.5970.83	NA	NA	NA	NA	1
1500	4.30866213	-77.18423887	360.8	0.77369.2970.76	NA	NA	NA	NA	1
1501	4.30863813	-77.18416387	360.7	0.57370.2970.65	NA	NA	NA	NA	1
1502	4.30860813	-77.18409087	360.6	0.51369.7970.71	NA	NA	NA	NA	1
1503	4.30862513	-77.18403687	360	0.51368.7970.82	NA	NA	NA	NA	1
1504	4.30866013	-77.18401687	359.5	0.10368.2970.88	NA	NA	NA	NA	1
1505	4.30867213	-77.18400187	359.3	0.31367.6970.94	NA	NA	NA	NA	1
1506	4.30874513	-77.18402887	358.1	0.72365.10971.13	NA	NA	NA	NA	1
1507	4.30884713	-77.18402187	356.5	0.62363.7971.38	NA	NA	NA	NA	1
1508	4.30889213	-77.18395887	356.1	0.77364.2971.32	NA	NA	NA	NA	1
1509	4.30890013	-77.18389587	355.7	0.87364.1971.35	NA	NA	NA	NA	1
1510	4.30885513	-77.18385187	355.3	0.51364.2971.34	NA	NA	NA	NA	1
1511	4.30880813	-77.18375687	354.6	0.72363.9971.37	NA	NA	NA	NA	1
1512	4.30876813	-77.18364687	353.9	1.08364.3971.34	NA	NA	NA	NA	1
1513	4.30875713	-77.18356187	353.3	1.03364.8971.29	NA	NA	NA	NA	1
1514	4.30876213	-77.18346087	353.1	1.34364.2971.36	NA	NA	NA	NA	1
1515	4.30878313	-77.18338887	352.4	0.82364.6971.33	NA	NA	NA	NA	1
1516	4.30887013	-77.18336187	351.5	0.51364.4971.36	NA	NA	NA	NA	1
1517	4.30894213	-77.18329687	350.7	0.82364.8971.32	NA	NA	NA	NA	1
1518	4.30903013	-77.18325387	350	0.82364.3971.38	NA	NA	NA	NA	1
1519	4.30912313	-77.18320587	349.5	0.93363.9971.43	NA	NA	NA	NA	1
1520	4.30919713	-77.18316387	349	0.72364.5971.37	NA	NA	NA	NA	1
1521	4.30928713	-77.18312887	348.6	0.87364.6971.37	NA	NA	NA	NA	1
1522	4.30937813	-77.18309087	348.1	0.93364.5971.38	NA	NA	NA	NA	1
1523	4.30948813	-77.18302587	347	1.13363.4971.52	NA	NA	NA	NA	1
1524	4.30959813	-77.18296387	346.4	1.23363.3971.53	NA	NA	NA	NA	1
1525	4.30970513	-77.18292087	345.6	0.98363.4971.53	NA	NA	NA	NA	1
1526	4.30981513	-77.18287687	345	0.98363.3971.54	NA	NA	NA	NA	1
1527	4.30993013	-77.18283687	344.4	0.98362.3971.65	NA	NA	NA	NA	1
1528	4.31005213	-77.18278687	343.8	0.98362.9971.60	NA	NA	NA	NA	1
1529	4.31014813	-77.18276187	343.3	0.98362.3971.66	NA	NA	NA	NA	1
1530	4.31024813	-77.18272087	342.7	0.93362.5971.64	NA	NA	NA	NA	1
1531	4.31035813	-77.18268187	342.1	0.98361.8971.71	NA	NA	NA	NA	1
1532	4.31045213	-77.18262087	341.6	1.03361.5971.75	NA	NA	NA	NA	1
1533	4.31055213	-77.18255587	341.3	0.93361.1971.80	NA	NA	NA	NA	1
1534	4.31065013	-77.18249387	341	0.98361.0971.81	NA	NA	NA	NA	1
1535	4.31074213	-77.18243587	340.8	0.93360.5971.87	NA	NA	NA	NA	1
1536	4.31083813	-77.18243687	340.4	0.82360.1971.91	NA	NA	NA	NA	1
1537	4.31095013	-77.18241587	339.7	0.93359.7971.95	NA	NA	NA	NA	1
1538	4.31105713	-77.18241387	339	0.93360.3971.89	NA	NA	NA	NA	1
1539	4.31115713	-77.18241387	338.5	0.82359.2972.02	NA	NA	NA	NA	1
1540	4.31125013	-77.18242187	337.2	0.72359.9971.94	NA	NA	NA	NA	1
1541	4.31135513	-77.18239587	334.9	0.82358.9972.05	NA	NA	NA	NA	1
1542	4.31145513	-77.18240887	332.7	0.87359.3972.01	NA	NA	NA	NA	1
1543	4.31155713	-77.18241387	332.3	0.77359.5971.99	NA	NA	NA	NA	1
1544	4.31168713	-77.18242187	333.6	1.13359.7971.97	NA	NA	NA	NA	1
1545	4.31177513	-77.18242187	332.5	0.82360.1971.92	NA	NA	NA	NA	1
1546	4.31187313	-77.18241687	333.3	0.87359.9971.95	NA	NA	NA	NA	1
1547	4.31194313	-77.18241587	336.2	0.41360.6971.87	NA	NA	NA	NA	1
1548	4.31200513	-77.18242087	340.7	0.05361.1971.82	NA	NA	NA	NA	1
1549	4.31200213	-77.18241887	340.7	0.15360.10971.83	NA	NA	NA	NA	1
1550	4.31199713	-77.18242387	340.8	0.05360.3971.90	NA	NA	NA	NA	1
1551	4.31200013	-77.18243087	340.8	0.05361.2971.82	NA	NA	NA	NA	1
1552	4.31212513	-77.18110187	364.4	0.15354.0972.39	NA	NA	NA	NA	2
1553	4.31210713	-77.18110187	364.4	0.10354.3972.37	NA	NA	NA	NA	2
1554	4.31211213	-77.18109887	364.5	0.51354.2972.40	NA	NA	NA	NA	2
1555	4.31214313	-77.18113387	364.7	0.82353.3972.49	NA	NA	NA	NA	2
1556	4.31219213	-77.18119187	365.1	0.41352.5972.60	NA	NA	NA	NA	2
1557	4.31218313	-77.18124687	365.9	0.51352.5972.59	NA	NA	NA	NA	2
1558	4.31217713	-77.18133587	365.6	0.67350.9972.77	NA	NA	NA	NA	2
1559	4.31217813	-77.18139587	365.1	0.62349.9972.89	NA	NA	NA	NA	2
1560	4.31217813	-77.18147687	364.9	1.08348.6973.03	NA	NA	NA	NA	2
1561	4.31215513	-77.18162387	364.7	1.18348.9973.00	NA	NA	NA	NA	2
1562	4.31214813	-77.18175587	363.7	0.82348.5973.04	NA	NA	NA	NA	2
1563	4.31211313	-77.18184187	362.8	0.82345.3973.39	NA	NA	NA	NA	2
1564	4.31216513	-77.18192587	361.6	0.67343.5973.58	NA	NA	NA	NA	2
1565	4.31213813	-77.18196687	361.3	0.41342.2973.73	NA	NA	NA	NA	2
1566	4.31208713	-77.18201587	360.9	0.67341.2973.83	NA	NA	NA	NA	2
1567	4.31201813	-77.18209887	359.8	0.46340.6973.89	NA	NA	NA	NA	2
1568	4.31196713	-77.18227187	359.7	0.87340.4973.91	NA	NA	NA	NA	2
1569	4.31182813	-77.18236887	359.3	1.13340.5973.90	NA	NA	NA	NA	2
1570	4.31171513	-77.18237687	358.6	1.08339.9973.96	NA	NA	NA	NA	2
1571	4.31161213	-77.18237887	358.1	0.93339.6974.00	NA	NA	NA	NA	2
1572	4.31150013	-77.18237187	357.3	0.87339.8973.97	NA	NA	NA	NA	2
1573	4.31138813	-77.18238387	356.8	0.72340.9973.86	NA	NA	NA	NA	2
1574	4.31126313	-77.18236387	356.2	0.98340.3973.91	NA	NA	NA	NA	2
1575	4.31110713	-77.18237687	355.8	1.03340.5973.89	NA	NA	NA	NA	2
1576	4.31098513	-77.18242387	355.3	0.82340.8973.85	NA	NA	NA	NA	2
1577	4.31088513	-77.18244887	354.9	0.87340.6973.88	NA	NA	NA	NA	2
1578	4.31078013	-77.18245387	354.3	0.87341.4973.79	NA	NA	NA	NA	2
1579	4.31064813	-77.18251187	354.1	1.03342.1973.70	NA	NA	NA	NA	2
1580	4.31052713	-77.18257887	354.4	1.18342.9973.61	NA	NA	NA	NA	2
1581	4.31041313	-77.18265387	354.7	0.93343.0973.60	NA	NA	NA	NA	2
1582	4.31033013	-77.18269587	354.6	0.15343.7973.53	NA	NA	NA	NA	2
1583	4.31030213	-77.18270587	354.7	0.98343.0973.60	NA	NA	NA	NA	2
1584	4.31020313	-77.18274687	355.1	0.98343.1973.59	NA	NA	NA	NA	2
1585	4.31009313	-77.18277587	355	0.98343.3973.57	NA	NA	NA	NA	2
1586	4.30997813	-77.18282087	355.3	0.82343.6973.54	NA	NA	NA	NA	2
1587	4.30986713	-77.18287387	355.3	1.08343.4973.56	NA	NA	NA	NA	2
1588	4.30977713	-77.18289587	355.3	0.82344.3973.46	NA	NA	NA	NA	2
1589	4.30967013	-77.18292187	355.3	0.93344.1973.48	NA	NA	NA	NA	2
1590	4.30960313	-77.18296687	355.1	0.31344.5973.44	NA	NA	NA	NA	2
1591	4.30950813	-77.18301087	355.9	0.93344.8973.41	NA	NA	NA	NA	2
1592	4.30942213	-77.18302687	356.2	0.87344.6973.43	NA	NA	NA	NA	2
1593	4.30931813	-77.18306387	356.9	0.77345.2973.36	NA	NA	NA	NA	2
1594	4.30920313	-77.18313187	357.7	0.98345.1973.37	NA	NA	NA	NA	2
1595	4.30909313	-77.18321087	357.4	0.87345.4973.34	NA	NA	NA	NA	2
1596	4.30900313	-77.18324887	357.9	0.57345.8973.30	NA	NA	NA	NA	2
1597	4.30890813	-77.18330187	358.8	0.87345.10973.28	NA	NA	NA	NA	2
1598	4.30887213	-77.18333187	358.5	0.10346.4973.23	NA	NA	NA	NA	2
1599	4.30881213	-77.18335587	358.8	1.13345.7973.30	NA	NA	NA	NA	2
1600	4.30871813	-77.18337687	358.8	0.98345.1973.36	NA	NA	NA	NA	2
1601	4.30860513	-77.18342087	359.1	0.87346.3973.23	NA	NA	NA	NA	2
1602	4.30851313	-77.18346387	359.2	0.82345.9973.27	NA	NA	NA	NA	2
1603	4.30842513	-77.18347887	359	0.62346.2973.24	NA	NA	NA	NA	2
1604	4.30830513	-77.18349887	360.1	0.82346.9973.17	NA	NA	NA	NA	2
1605	4.30823013	-77.18353187	360.2	0.62347.4973.11	NA	NA	NA	NA	2
1606	4.30812313	-77.18351687	360.8	0.72347.3973.12	NA	NA	NA	NA	2
1607	4.30803213	-77.18354087	360.6	0.72347.8973.07	NA	NA	NA	NA	2
1608	4.30788013	-77.18355087	360.9	0.41347.2973.12	NA	NA	NA	NA	2
1609	4.30787213	-77.18365387	360.9	0.36348.8972.95	NA	NA	NA	NA	2
1610	4.30784713	-77.18373087	360.4	0.57349.5972.87	NA	NA	NA	NA	2
1611	4.30780513	-77.18381687	360.3	0.77349.10972.82	NA	NA	NA	NA	2
1612	4.30774713	-77.18384387	360.5	0.51351.2972.69	NA	NA	NA	NA	2
1613	4.30769213	-77.18383387	360	0.46351.9972.61	NA	NA	NA	NA	2
1614	4.30761313	-77.18383687	360.3	0.36354.0972.38	NA	NA	NA	NA	2
1615	4.30750713	-77.18379387	360.8	0.31354.4972.33	NA	NA	NA	NA	2
1616	4.30742513	-77.18376687	361.7	0.57354.7972.31	NA	NA	NA	NA	2
1617	4.30733813	-77.18371687	361.6	0.98354.6972.30	NA	NA	NA	NA	2
1618	4.30723313	-77.18369587	361.3	0.77354.8972.28	NA	NA	NA	NA	2
1619	4.30714013	-77.18369187	361.7	0.67355.3972.23	NA	NA	NA	NA	2
1620	4.30704313	-77.18371887	362.7	0.67355.3972.23	NA	NA	NA	NA	2
1621	4.30695513	-77.18375587	363.6	0.62354.4972.32	NA	NA	NA	NA	2
1622	4.30690713	-77.18381187	363.6	0.57356.4972.11	NA	NA	NA	NA	2
1623	4.30681213	-77.18386587	364.7	0.67357.8971.96	NA	NA	NA	NA	2
1624	4.30674813	-77.18393587	365.8	0.46358.0971.93	NA	NA	NA	NA	2
1625	4.30666513	-77.18399387	367.3	0.82358.10971.83	NA	NA	NA	NA	2
1626	4.30660313	-77.18403087	367.8	0.46360.1971.70	NA	NA	NA	NA	2
1627	4.30655713	-77.18407587	368.2	0.05360.1971.70	NA	NA	NA	NA	2
1628	4.30649713	-77.18410687	368.2	0.51360.6971.65	NA	NA	NA	NA	2
1629	4.30640513	-77.18414887	368.8	0.77360.8971.62	NA	NA	NA	NA	2
1630	4.30635813	-77.18417187	368.8	0.26361.0971.59	NA	NA	NA	NA	2
1631	4.30636013	-77.18418187	368.8	0.05360.9971.60	NA	NA	NA	NA	2
1632	4.30635513	-77.18418087	368.8	0.05360.5971.65	NA	NA	NA	NA	2
1633	4.30634713	-77.18418187	368.8	0.10360.9971.61	NA	NA	NA	NA	2
1634	4.30633713	-77.18418887	368.8	0.05361.0971.59	NA	NA	NA	NA	2
1635	4.30633513	-77.18419087	368.8	0.05361.0971.59	NA	NA	NA	NA	2
1636	4.30633313	-77.18419187	368.8	0.05360.10971.61	NA	NA	NA	NA	2
1637	4.30632713	-77.18421087	369	0.51360.9971.62	NA	NA	NA	NA	2
1638	4.30626813	-77.18427587	370.1	0.31361.3971.57	NA	NA	NA	NA	2
1639	4.30622813	-77.18432087	371	0.26358.8971.85	NA	NA	NA	NA	2
1640	4.30618713	-77.18437387	370.8	0.36359.8971.74	NA	NA	NA	NA	2
1641	4.30614313	-77.18441187	370.4	0.62359.9971.73	NA	NA	NA	NA	2
1642	4.30609513	-77.18448087	370.5	0.77360.3971.68	NA	NA	NA	NA	2
1643	4.30605513	-77.18456087	370.6	0.93360.8971.63	NA	NA	NA	NA	2
1644	4.30604013	-77.18464387	370.7	0.67361.2971.59	NA	NA	NA	NA	2
1645	4.30600713	-77.18468187	370.7	0.51360.9971.62	NA	NA	NA	NA	2
1646	4.30593013	-77.18471087	370.5	0.57361.2971.59	NA	NA	NA	NA	2
1647	4.30596513	-77.18479887	370.1	0.15361.10971.50	NA	NA	NA	NA	2
1648	4.30591313	-77.18485587	370.1	0.41362.8971.41	NA	NA	NA	NA	2
1649	4.30586013	-77.18488587	370.4	0.26364.6971.22	NA	NA	NA	NA	2
1650	4.30583013	-77.18494687	370.8	0.41366.3971.03	NA	NA	NA	NA	2
1651	4.30578813	-77.18497687	371	0.41367.10970.85	NA	NA	NA	NA	2
1652	4.30569013	-77.18500687	371.8	0.36368.7970.77	NA	NA	NA	NA	2
1653	4.30563213	-77.18501887	372.7	0.15369.1970.73	NA	NA	NA	NA	2
1654	4.30562513	-77.18502087	372.7	0.00368.8970.76	NA	NA	NA	NA	2
1655	4.30562013	-77.18502687	372.7	0.05368.9970.75	NA	NA	NA	NA	2
1656	4.30561513	-77.18503187	372.7	0.05368.6970.77	NA	NA	NA	NA	2
1657	4.30561013	-77.18503187	372.7	0.05369.5970.68	NA	NA	NA	NA	2
1658	4.30560713	-77.18503587	372.8	0.10369.2970.72	NA	NA	NA	NA	2
1659	4.30560013	-77.18507187	372.7	0.41368.6970.78	NA	NA	NA	NA	2
1660	4.30558013	-77.18515687	373.2	0.41367.9970.86	NA	NA	NA	NA	2
1661	4.30557213	-77.18517587	373.6	0.41366.6971.00	NA	NA	NA	NA	2
1662	4.30552213	-77.18520087	373.7	0.36367.6970.89	NA	NA	NA	NA	2
1663	4.30547213	-77.18520887	373.7	0.31367.6970.89	NA	NA	NA	NA	2
1664	4.30543813	-77.18523587	373.7	0.31367.9970.86	NA	NA	NA	NA	2
1665	4.30537213	-77.18526687	373.8	0.31369.5970.68	NA	NA	NA	NA	2
1666	4.30530313	-77.18527687	374.6	0.15370.4970.57	NA	NA	NA	NA	2
1667	4.30529513	-77.18528387	374.7	0.57370.2970.59	NA	NA	NA	NA	2
1668	4.30526213	-77.18531087	375.3	0.31371.3970.48	NA	NA	NA	NA	2
1669	4.30526213	-77.18535087	375.7	0.10371.7970.43	NA	NA	NA	NA	2
1670	4.30524813	-77.18536187	375.9	0.31371.9970.41	NA	NA	NA	NA	2
1671	4.30523713	-77.18538387	376	0.10372.4970.36	NA	NA	NA	NA	2
1672	4.30522713	-77.18540887	376	0.05372.1970.37	NA	NA	NA	NA	2
1673	4.30522213	-77.18542187	376	0.15372.9970.29	NA	NA	NA	NA	2
1674	4.30518213	-77.18548087	375.9	0.26373.2970.26	NA	NA	NA	NA	2
1675	4.30513213	-77.18556187	375.8	0.36374.1970.16	NA	NA	NA	NA	2
1676	4.30511313	-77.18560087	375.9	0.26373.10970.17	NA	NA	NA	NA	2
1677	4.30512513	-77.18567087	376.2	0.31374.9970.07	NA	NA	NA	NA	2
1678	4.30506213	-77.18573587	376.4	0.41375.3970.01	NA	NA	NA	NA	2
1679	4.30498513	-77.18573887	376.5	0.36376.4969.90	NA	NA	NA	NA	2
1680	4.30495213	-77.18577887	376.5	0.15377.3969.80	NA	NA	NA	NA	2
1681	4.30494313	-77.18579187	376.5	0.26376.8969.84	NA	NA	NA	NA	2
1682	4.30493813	-77.18580187	376.5	0.15377.1969.81	NA	NA	NA	NA	2
1683	4.30492513	-77.18580687	376.5	0.21376.6969.86	NA	NA	NA	NA	2
1684	4.30490513	-77.18582087	376.7	0.26377.7969.74	NA	NA	NA	NA	2
1685	4.30486213	-77.18584087	376.6	0.31377.7969.74	NA	NA	NA	NA	2
1686	4.30481713	-77.18585887	376.8	0.26378.3969.68	NA	NA	NA	NA	2
1687	4.30478713	-77.18585687	376.8	0.31378.10969.59	NA	NA	NA	NA	2
1688	4.30471513	-77.18587887	376.8	0.41380.6969.41	NA	NA	NA	NA	2
1689	4.30464813	-77.18591887	376.7	0.41381.6969.30	NA	NA	NA	NA	2
1690	4.30460813	-77.18595187	377.1	0.21382.5969.21	NA	NA	NA	NA	2
1691	4.30460013	-77.18596087	377.2	0.21383.6969.09	NA	NA	NA	NA	2
1692	4.30455713	-77.18594387	377.4	0.26384.1969.03	NA	NA	NA	NA	2
1693	4.30454213	-77.18594387	377.3	0.05384.2969.01	NA	NA	NA	NA	2
1694	4.30448513	-77.18594387	377.7	0.31385.1968.91	NA	NA	NA	NA	2
1695	4.30443313	-77.18596687	377.9	0.46385.4968.88	NA	NA	NA	NA	2
1696	4.30440013	-77.18600187	378.3	0.21386.5968.76	NA	NA	NA	NA	2
1697	4.30434713	-77.18600187	378.2	0.31387.0968.70	NA	NA	NA	NA	2
1698	4.30428313	-77.18601087	378.4	0.36386.9968.71	NA	NA	NA	NA	2
1699	4.30422013	-77.18602387	378.6	0.31388.3968.56	NA	NA	NA	NA	2
1700	4.30420513	-77.18602387	378.6	0.36389.2968.47	NA	NA	NA	NA	2
1701	4.30408213	-77.18602087	379.9	0.36389.7968.40	NA	NA	NA	NA	2
1702	4.30399513	-77.18603887	381	0.21390.8968.28	NA	NA	NA	NA	2
1703	4.30400013	-77.18607387	381.5	0.05390.5968.31	NA	NA	NA	NA	2
1704	4.30399713	-77.18607887	381.5	0.10390.7968.29	NA	NA	NA	NA	2
1705	4.30399713	-77.18607887	381.6	0.05390.7968.29	NA	NA	NA	NA	2
1706	4.30400013	-77.18607887	381.6	0.00390.7968.29	NA	NA	NA	NA	2
1707	4.30400013	-77.18608087	381.6	0.05391.1968.24	NA	NA	NA	NA	2
1708	4.30395213	-77.18607087	381.6	0.46391.8968.17	NA	NA	NA	NA	2
1709	4.30388713	-77.18607587	381.9	0.46392.6968.08	NA	NA	NA	NA	2
1710	4.30386713	-77.18613887	382.5	0.26393.7967.96	NA	NA	NA	NA	2
1711	4.30379513	-77.18616687	384.6	0.10394.6967.87	NA	NA	NA	NA	2
1712	4.30378813	-77.18617387	384.7	0.15394.6967.87	NA	NA	NA	NA	2
1713	4.30378813	-77.18617687	384.7	0.05394.6967.86	NA	NA	NA	NA	2
1714	4.30379013	-77.18618187	384.7	0.00394.5967.88	NA	NA	NA	NA	2
1715	4.30378513	-77.18618187	384.8	0.05395.1967.81	NA	NA	NA	NA	2
1716	4.30378713	-77.18619187	384.8	0.00394.4967.89	NA	NA	NA	NA	2
1717	4.30376313	-77.18617887	385.1	0.31396.9967.62	NA	NA	NA	NA	2
1718	4.30373713	-77.18620687	385.7	0.15399.4967.34	NA	NA	NA	NA	2
1719	4.30371313	-77.18622887	385.9	0.21400.5967.23	NA	NA	NA	NA	2
1720	4.30368713	-77.18624687	387.1	0.00403.10966.85	NA	NA	NA	NA	2
1721	4.30366313	-77.18625087	389.5	0.21405.5966.68	NA	NA	NA	NA	2
1722	4.30364713	-77.18625587	389.5	0.10404.10966.74	NA	NA	NA	NA	2
1723	4.30364313	-77.18625587	389.6	0.10405.8966.65	NA	NA	NA	NA	2
1724	4.30363713	-77.18627087	390.4	0.36406.8966.54	NA	NA	NA	NA	2
1725	4.30365013	-77.18631387	392.1	0.15409.6966.24	NA	NA	NA	NA	2
1726	4.30365513	-77.18632587	392.2	0.21411.7966.01	NA	NA	NA	NA	2
1727	4.30364213	-77.18635187	392.7	0.36413.3965.84	NA	NA	NA	NA	2
1728	4.30367713	-77.18636587	394.8	0.15414.6965.70	NA	NA	NA	NA	2
1729	4.30367513	-77.18637087	394.8	0.00414.2965.74	NA	NA	NA	NA	2
1730	4.30367313	-77.18637387	394.9	0.05414.4965.72	NA	NA	NA	NA	2
1731	4.30367013	-77.18638587	395	0.15414.8965.68	NA	NA	NA	NA	2
1732	4.30367213	-77.18640587	395	0.05414.3965.72	NA	NA	NA	NA	2
1733	4.30367713	-77.18641387	395.1	0.10414.3965.73	NA	NA	NA	NA	2
1734	4.30367213	-77.18646387	396.3	0.26414.2965.74	NA	NA	NA	NA	2
1735	4.30365713	-77.18647087	397	0.15415.7965.58	NA	NA	NA	NA	2
1736	4.30363813	-77.18650687	398	0.21416.9965.45	NA	NA	NA	NA	2
1737	4.30360313	-77.18654387	399.6	0.31416.10965.43	NA	NA	NA	NA	2
1738	4.30360813	-77.18662887	401.7	0.26417.3965.39	NA	NA	NA	NA	2
1739	4.30360813	-77.18664387	401.8	0.15417.4965.40	NA	NA	NA	NA	2
1740	4.30357713	-77.18664587	402.5	0.31417.3965.41	NA	NA	NA	NA	2
1741	4.30355513	-77.18671687	404	0.41419.6965.16	NA	NA	NA	NA	2
1742	4.30354813	-77.18679387	405.8	0.10419.4965.18	NA	NA	NA	NA	2
1743	4.30350713	-77.18684187	407.2	0.41420.9965.02	NA	NA	NA	NA	2
1744	4.30350213	-77.18687387	407.6	0.21422.1964.89	NA	NA	NA	NA	2
1745	4.30348813	-77.18691687	407.9	0.21424.4964.64	NA	NA	NA	NA	2
1746	4.30343513	-77.18695387	409.5	0.51426.1964.46	NA	NA	NA	NA	2
1747	4.30344213	-77.18700387	411.1	0.10426.3964.42	NA	NA	NA	NA	2
1748	4.30344013	-77.18701387	411.2	0.10426.0964.45	NA	NA	NA	NA	2
1749	4.30343013	-77.18701187	411.2	0.31426.6964.39	NA	NA	NA	NA	2
1750	4.30339013	-77.18702887	413.4	0.05426.0964.45	NA	NA	NA	NA	2
1751	4.30338513	-77.18703587	413.5	0.00426.4964.41	NA	NA	NA	NA	2
1752	4.30337813	-77.18704087	413.6	0.41426.6964.39	NA	NA	NA	NA	2
1753	4.30334013	-77.18707387	414.8	0.46428.7964.16	NA	NA	NA	NA	2
1754	4.30333213	-77.18710887	415.4	0.26431.2963.89	NA	NA	NA	NA	2
1755	4.30333313	-77.18714387	415.6	0.36432.10963.70	NA	NA	NA	NA	2
1756	4.30325013	-77.18714887	417.9	0.31435.4963.44	NA	NA	NA	NA	2
1757	4.30325713	-77.18718187	418.8	0.05435.1963.47	NA	NA	NA	NA	2
1758	4.30325813	-77.18718587	418.9	0.05435.2963.46	NA	NA	NA	NA	2
1759	4.30326313	-77.18718887	418.9	0.05434.7963.50	NA	NA	NA	NA	2
1760	4.30324313	-77.18724687	420.3	0.67437.5963.19	NA	NA	NA	NA	2
1761	4.30317213	-77.18727187	423.5	0.21438.4963.10	NA	NA	NA	NA	2
1762	4.30315213	-77.18735087	426.6	0.46440.7962.85	NA	NA	NA	NA	2
1763	4.30315013	-77.18741387	429	0.51442.8962.62	NA	NA	NA	NA	2
1764	4.30313713	-77.18745187	430.5	0.41444.3962.45	NA	NA	NA	NA	2
1765	4.30312213	-77.18748087	431.3	0.41446.8962.18	NA	NA	NA	NA	2
1766	4.30319813	-77.18752387	432.8	0.21448.8961.96	NA	NA	NA	NA	2
1767	4.30318813	-77.18753087	433	0.05449.2961.92	NA	NA	NA	NA	2
1768	4.30317713	-77.18752687	433.1	0.05449.3961.91	NA	NA	NA	NA	2
1769	4.30317313	-77.18752887	433.2	0.10449.4961.88	NA	NA	NA	NA	2
1770	4.30316513	-77.18753187	433.2	0.15449.1961.91	NA	NA	NA	NA	2
1771	4.30316513	-77.18754087	433.3	0.10449.3961.89	NA	NA	NA	NA	2
1772	4.30316213	-77.18754387	433.4	0.10449.0961.92	NA	NA	NA	NA	2
1773	4.30315313	-77.18755087	433.5	0.10449.0961.92	NA	NA	NA	NA	2
1774	4.30314713	-77.18755687	433.8	0.41449.4961.88	NA	NA	NA	NA	2
1775	4.30314513	-77.18759387	434.7	0.46450.6961.75	NA	NA	NA	NA	2
1776	4.30317213	-77.18764087	435.4	0.41452.7961.52	NA	NA	NA	NA	2
1777	4.30317213	-77.18769387	436.2	0.31454.3961.35	NA	NA	NA	NA	2
1778	4.30314813	-77.18776587	437.4	0.67455.3961.25	NA	NA	NA	NA	2
1779	4.30319313	-77.18779587	440.7	0.51456.2961.15	NA	NA	NA	NA	2
1780	4.30315813	-77.18786387	443.8	0.31459.3960.81	NA	NA	NA	NA	2
1781	4.30315713	-77.18791587	447.3	0.21461.1960.62	NA	NA	NA	NA	2
1782	4.30316013	-77.18793387	448.1	0.00461.1960.62	NA	NA	NA	NA	2
1783	4.30315713	-77.18792887	448.1	0.15461.3960.60	NA	NA	NA	NA	2
1784	4.30315313	-77.18794187	448.2	0.10461.1960.60	NA	NA	NA	NA	2
1785	4.30315213	-77.18794187	448.2	0.10461.2960.59	NA	NA	NA	NA	2
1786	4.30314313	-77.18794387	448.3	0.05461.1960.60	NA	NA	NA	NA	2
1787	4.30313513	-77.18793887	448.3	0.15461.0960.63	NA	NA	NA	NA	2
1788	4.30313713	-77.18793187	448.4	0.05461.5960.58	NA	NA	NA	NA	2
1789	4.30313513	-77.18792587	448.4	0.10460.9960.64	NA	NA	NA	NA	2
1790	4.30313013	-77.18792687	448.4	0.05461.1960.62	NA	NA	NA	NA	2
1791	4.30312313	-77.18792887	448.5	0.05461.7960.57	NA	NA	NA	NA	2
1792	4.30312313	-77.18793087	448.5	0.00461.7960.57	1	1	1	1	2
1793	4.30310513	-77.18795887	450.1	0.26462.7960.47	NA	NA	NA	NA	2
1794	4.30308313	-77.18794687	451.2	0.31462.10960.45	NA	NA	NA	NA	2
1795	4.30306313	-77.18796587	452.4	0.10462.10960.45	NA	NA	NA	NA	2
1796	4.30306213	-77.18796687	452.6	0.00463.1960.44	NA	NA	NA	NA	2
1797	4.30306013	-77.18796887	452.6	0.05462.10960.45	NA	NA	NA	NA	2
1798	4.30306313	-77.18796187	452.7	0.15462.10960.45	NA	NA	NA	NA	2
1799	4.30306713	-77.18795087	452.8	0.26462.7960.48	NA	NA	NA	NA	2
1800	4.30306313	-77.18794187	452.9	0.05462.3960.52	NA	NA	NA	NA	2
1801	4.30304313	-77.18793887	454.2	0.00462.3960.53	NA	NA	NA	NA	2
1802	4.30303513	-77.18793887	454.3	0.10461.5960.61	NA	NA	NA	NA	2
1803	4.30303313	-77.18794087	454.3	0.00461.10960.56	NA	NA	NA	NA	2
1804	4.30302513	-77.18793687	454.3	0.15461.9960.57	NA	NA	NA	NA	2
1805	4.30301013	-77.18793087	454.3	0.15462.0960.57	NA	NA	NA	NA	2
1806	4.30299713	-77.18791887	454.4	0.15462.2960.55	NA	NA	NA	NA	2
1807	4.30298013	-77.18792087	454.4	0.00462.1960.56	NA	NA	NA	NA	2
1808	4.30298213	-77.18791587	454.4	0.05462.4960.55	NA	NA	NA	NA	2
1809	4.30297513	-77.18790887	454.4	0.05462.2960.57	NA	NA	NA	NA	2
1810	4.30303313	-77.18793387	457	0.46464.2960.35	NA	NA	NA	NA	2
1811	4.30306313	-77.18794387	458.8	0.21464.5960.34	NA	NA	NA	NA	2
1812	4.30304013	-77.18799387	459.7	0.36466.6960.11	NA	NA	NA	NA	2
1813	4.30300713	-77.18806887	460.4	0.46467.9959.97	NA	NA	NA	NA	2
1814	4.30292713	-77.18813187	462.8	0.72469.0959.85	NA	NA	NA	NA	2
1815	4.30290213	-77.18816587	464.2	0.10470.0959.73	NA	NA	NA	NA	2
1816	4.30290513	-77.18817587	464.3	0.10469.4959.79	NA	NA	NA	NA	2
1817	4.30290213	-77.18818887	464.4	0.15469.5959.78	NA	NA	NA	NA	2
1818	4.30289513	-77.18819687	464.5	0.05469.7959.76	NA	NA	NA	NA	2
1819	4.30288813	-77.18820087	464.5	0.10470.4959.70	NA	NA	NA	NA	2
1820	4.30285513	-77.18820187	464.9	0.36473.1959.41	NA	NA	NA	NA	2
1821	4.30282013	-77.18823587	465.8	0.21475.0959.21	NA	NA	NA	NA	2
1822	4.30280713	-77.18825387	466.6	0.05475.0959.19	NA	NA	NA	NA	2
1823	4.30280813	-77.18827587	468	0.05474.2959.28	NA	NA	NA	NA	2
1824	4.30277013	-77.18828387	468.5	0.51475.10959.09	NA	NA	NA	NA	2
1825	4.30271813	-77.18832187	469.4	0.26477.9958.88	NA	NA	NA	NA	2
1826	4.30271213	-77.18832687	469.6	0.05477.9958.87	NA	NA	NA	NA	2
1827	4.30270813	-77.18832387	469.6	0.15478.2958.83	NA	NA	NA	NA	2
1828	4.30270813	-77.18833187	469.9	0.00478.2958.83	NA	NA	NA	NA	2
1829	4.30270213	-77.18834087	470	0.15478.3958.82	NA	NA	NA	NA	2
1830	4.30270713	-77.18833587	470.2	0.10480.8958.56	NA	NA	NA	NA	2
1831	4.30269313	-77.18833587	470.2	0.21481.5958.48	NA	NA	NA	NA	2
1832	4.30268213	-77.18834187	470.3	0.15482.10958.32	NA	NA	NA	NA	2
1833	4.30268313	-77.18833887	470.3	0.21483.1958.31	NA	NA	NA	NA	2
1834	4.30266313	-77.18837587	470.7	0.62485.3958.07	NA	NA	NA	NA	2
1835	4.30261813	-77.18843387	471.9	0.36487.4957.85	NA	NA	NA	NA	2
1836	4.30257313	-77.18845887	473	0.31487.7957.82	NA	NA	NA	NA	2
1837	4.30258313	-77.18845387	473.7	0.21488.1957.77	NA	NA	NA	NA	2
1838	4.30258513	-77.18844687	473.8	0.05488.2957.76	NA	NA	NA	NA	2
1839	4.30258213	-77.18844087	473.8	0.05488.0957.78	NA	NA	NA	NA	2
1840	4.30258013	-77.18844087	473.9	0.05487.8957.79	NA	NA	NA	NA	2
1841	4.30258013	-77.18843587	473.9	0.00487.5957.82	NA	NA	NA	NA	2
1842	4.30257313	-77.18844187	473.9	0.26487.5957.82	NA	NA	NA	NA	2
1843	4.30255513	-77.18845187	474	0.21488.1957.77	NA	NA	NA	NA	2
1844	4.30254313	-77.18848387	474.2	0.46490.5957.51	NA	NA	NA	NA	2
1845	4.30253313	-77.18851187	474.7	0.31492.5957.28	NA	NA	NA	NA	2
1846	4.30248013	-77.18854187	475.7	0.41495.7956.96	NA	NA	NA	NA	2
1847	4.30243313	-77.18857187	476.7	0.36497.10956.70	NA	NA	NA	NA	2
1848	4.30238813	-77.18858587	477.6	0.15498.4956.65	NA	NA	NA	NA	2
1849	4.30238013	-77.18858687	477.7	0.10498.9956.60	NA	NA	NA	NA	2
1850	4.30237313	-77.18858887	477.8	0.15498.3956.66	NA	NA	NA	NA	2
1851	4.30237513	-77.18859887	477.9	0.05498.0956.69	NA	NA	NA	NA	2
1852	4.30237313	-77.18860587	477.9	0.10498.0956.69	NA	NA	NA	NA	2
1853	4.30237313	-77.18860387	477.9	0.05497.10956.70	NA	NA	NA	NA	2
1854	4.30236813	-77.18861087	478	0.05498.1956.68	NA	NA	NA	NA	2
1855	4.30236313	-77.18860887	478	0.15498.1956.68	NA	NA	NA	NA	2
1856	4.30235213	-77.18861387	478	0.00497.6956.74	NA	NA	NA	NA	2
1857	4.30235513	-77.18862087	478.1	0.05497.7956.74	NA	NA	NA	NA	2
1858	4.30234713	-77.18863587	478.1	0.26497.6956.76	NA	NA	NA	NA	2
1859	4.30233813	-77.18864887	478.1	0.05498.0956.71	NA	NA	NA	NA	2
1860	4.30233813	-77.18865687	478.1	0.05498.0956.73	NA	NA	NA	NA	2
1861	4.30233213	-77.18865687	478.1	0.05498.2956.71	NA	NA	NA	NA	2
1862	4.30232313	-77.18864887	478.1	0.26498.7956.66	NA	NA	NA	NA	2
1863	4.30232813	-77.18869887	478.5	0.00498.8956.66	NA	NA	NA	NA	2
1864	4.30232713	-77.18868587	478.6	0.10498.3956.72	NA	NA	NA	NA	2
1865	4.30232213	-77.18868187	478.6	0.05498.5956.71	NA	NA	NA	NA	2
1866	4.30231313	-77.18869087	478.8	0.05497.8956.79	NA	NA	NA	NA	2
1867	4.30230813	-77.18868187	478.9	0.00498.4956.72	NA	NA	NA	NA	2
1868	4.30230513	-77.18867687	478.9	0.10498.3956.73	NA	NA	NA	NA	2
1869	4.30230513	-77.18867587	479.1	0.05498.6956.70	NA	NA	NA	NA	2
1870	4.30228013	-77.18869087	479.4	0.21498.7956.71	NA	NA	NA	NA	2
1871	4.30226713	-77.18870087	479.4	0.10498.3956.75	NA	NA	NA	NA	2
1872	4.30225213	-77.18870387	479.5	0.21498.6956.72	NA	NA	NA	NA	2
1873	4.30224713	-77.18871087	479.5	0.05498.5956.75	NA	NA	NA	NA	2
1874	4.30224713	-77.18870887	479.5	0.05498.9956.70	NA	NA	NA	NA	2
1875	4.30224513	-77.18870887	479.5	0.05498.9956.70	NA	NA	NA	NA	2
1876	4.30225313	-77.18869887	479.5	0.10498.8956.71	NA	NA	NA	NA	2
1877	4.30226713	-77.18871887	480.4	0.10498.3956.77	NA	NA	NA	NA	2
1878	4.30225813	-77.18872087	480.6	0.15499.3956.68	NA	NA	NA	NA	2
1879	4.30224713	-77.18872887	480.6	0.10498.5956.77	NA	NA	NA	NA	2
1880	4.30224313	-77.18872887	480.6	0.10498.9956.72	NA	NA	NA	NA	2
1881	4.30226513	-77.18871887	481	0.05498.9956.72	NA	NA	NA	NA	2
1882	4.30229313	-77.18869887	481.3	0.10498.6956.77	NA	NA	NA	NA	2
1883	4.30229813	-77.18869087	481.3	0.15499.3956.70	NA	NA	NA	NA	2
1884	4.30230713	-77.18868087	481.6	0.10498.10956.73	NA	NA	NA	NA	2
1885	4.30230013	-77.18867687	481.7	0.15499.5956.69	NA	NA	NA	NA	2
1886	4.30228713	-77.18868687	481.7	0.10498.8956.77	NA	NA	NA	NA	2
1887	4.30227713	-77.18869587	481.7	0.15498.7956.78	NA	NA	NA	NA	2
1888	4.30228713	-77.18870887	482.1	0.05498.10956.75	NA	NA	NA	NA	2
1889	4.30228213	-77.18871087	482.1	0.41498.8956.77	NA	NA	NA	NA	2
1890	4.30229713	-77.18875387	483.1	0.46500.3956.61	NA	NA	NA	NA	2
1891	4.30229713	-77.18876187	484.2	0.36501.7956.46	NA	NA	NA	NA	2
1892	4.30231813	-77.18880087	486	0.41503.2956.30	NA	NA	NA	NA	2
1893	4.30232813	-77.18882087	487.5	0.15504.7956.14	NA	NA	NA	NA	2
1894	4.30224813	-77.18886187	488.4	0.46505.4956.05	NA	NA	NA	NA	2
1895	4.30224513	-77.18890187	491.2	0.46507.9955.76	NA	NA	NA	NA	2
1896	4.30224213	-77.18894387	492.2	0.21507.2955.84	NA	NA	NA	NA	2
1897	4.30221213	-77.18898887	494.3	0.15508.2955.71	NA	NA	NA	NA	2
1898	4.30220713	-77.18900387	494.4	0.05508.1955.72	NA	NA	NA	NA	2
1899	4.30220813	-77.18901187	494.4	0.15508.8955.63	NA	NA	NA	NA	2
1900	4.30220713	-77.18903087	494.5	0.05507.3955.77	NA	NA	NA	NA	2
1901	4.30220213	-77.18902887	494.5	0.10507.5955.75	NA	NA	NA	NA	2
1902	4.30220213	-77.18903587	494.6	0.10507.8955.72	NA	NA	NA	NA	2
1903	4.30220013	-77.18904087	494.6	0.10507.2955.76	NA	NA	NA	NA	2
1904	4.30219213	-77.18904687	494.6	0.10507.5955.73	NA	NA	NA	NA	2
1905	4.30218213	-77.18905187	494.6	0.21507.4955.74	NA	NA	NA	NA	2
1906	4.30216013	-77.18905187	494.6	0.15507.5955.73	NA	NA	NA	NA	2
1907	4.30213813	-77.18905587	494.6	0.26507.2955.77	NA	NA	NA	NA	2
1908	4.30213513	-77.18905687	494.7	0.15507.6955.72	NA	NA	NA	NA	2
1909	4.30212513	-77.18906187	494.8	0.10507.3955.75	NA	NA	NA	NA	2
1910	4.30212213	-77.18907087	494.8	0.10507.5955.75	NA	NA	NA	NA	2
1911	4.30211213	-77.18907387	494.8	0.21507.7955.73	NA	NA	NA	NA	2
1912	4.30211013	-77.18907387	494.8	0.21507.7955.73	1	1	1	1	2
1913	4.30209813	-77.18907687	494.7	0.00507.7955.73	NA	NA	NA	NA	2
1914	4.30210313	-77.18907887	494.7	0.10507.4955.78	NA	NA	NA	NA	2
1915	4.30211013	-77.18907187	494.7	0.15507.6955.76	NA	NA	NA	NA	2
1916	4.30212013	-77.18906687	494.7	0.00508.7955.64	NA	NA	NA	NA	2
1917	4.30211513	-77.18907087	494.8	0.10508.2955.69	NA	NA	NA	NA	2
1918	4.30210713	-77.18908887	494.8	0.15508.9955.62	NA	NA	NA	NA	2
1919	4.30210813	-77.18911387	495	0.26510.3955.47	NA	NA	NA	NA	2
1920	4.30210713	-77.18912387	495.6	0.21512.6955.23	NA	NA	NA	NA	2
1921	4.30208313	-77.18913387	495.8	0.15514.1955.05	NA	NA	NA	NA	2
1922	4.30207713	-77.18913887	495.9	0.10515.2954.93	NA	NA	NA	NA	2
1923	4.30206813	-77.18912887	495.9	0.21515.1954.94	NA	NA	NA	NA	2
1924	4.30206313	-77.18911387	495.9	0.15515.5954.88	NA	NA	NA	NA	2
1925	4.30206713	-77.18910687	496	0.00515.4954.89	NA	NA	NA	NA	2
1926	4.30205813	-77.18912087	496.1	0.05515.7954.86	NA	NA	NA	NA	2
1927	4.30202813	-77.18918187	497.6	0.05515.7954.86	NA	NA	NA	NA	2
1928	4.30202513	-77.18918187	497.6	0.15515.1954.92	NA	NA	NA	NA	2
1929	4.30200813	-77.18918887	497.7	0.21514.4955.00	NA	NA	NA	NA	2
1930	4.30198813	-77.18919587	497.7	0.21514.3955.01	NA	NA	NA	NA	2
1931	4.30194213	-77.18923387	498.2	0.10515.2954.91	NA	NA	NA	NA	2
1932	4.30192513	-77.18924587	498.7	0.10514.3954.99	NA	NA	NA	NA	2
1933	4.30192513	-77.18925087	498.8	0.05514.9954.94	NA	NA	NA	NA	2
1934	4.30191813	-77.18925687	498.8	0.10514.9954.94	NA	NA	NA	NA	2
1935	4.30190313	-77.18925887	498.9	0.21514.6954.98	NA	NA	NA	NA	2
1936	4.30188213	-77.18925387	499.1	0.05514.8954.95	NA	NA	NA	NA	2
1937	4.30187513	-77.18925087	499.1	0.05514.9954.94	NA	NA	NA	NA	2
1938	4.30185513	-77.18925187	499.4	0.15514.7954.97	NA	NA	NA	NA	2
1939	4.30184713	-77.18925887	499.4	0.10515.0954.95	NA	NA	NA	NA	2
1940	4.30184513	-77.18925887	499.4	0.05515.3954.92	NA	NA	NA	NA	2
1941	4.30184013	-77.18925387	499.4	0.21515.4954.91	NA	NA	NA	NA	2
1942	4.30182713	-77.18926687	499.5	0.15515.5954.90	NA	NA	NA	NA	2
1943	4.30181513	-77.18927687	499.5	0.15515.7954.88	NA	NA	NA	NA	2
1944	4.30181213	-77.18928687	499.5	0.00514.6954.99	NA	NA	NA	NA	2
1945	4.30181313	-77.18929387	499.5	0.21514.7954.98	NA	NA	NA	NA	2
1946	4.30180013	-77.18930187	499.5	0.15514.7954.98	NA	NA	NA	NA	2
1947	4.30179013	-77.18929887	499.5	0.10514.10954.97	NA	NA	NA	NA	2
1948	4.30179813	-77.18928687	499.6	0.05514.10954.97	NA	NA	NA	NA	2
1949	4.30181313	-77.18926887	499.6	0.26515.3954.94	NA	NA	NA	NA	2
1950	4.30182313	-77.18924587	500.3	0.05515.5954.92	NA	NA	NA	NA	2
1951	4.30182213	-77.18924387	500.3	0.00515.1954.96	NA	NA	NA	NA	2
1952	4.30182713	-77.18924687	500.3	0.10515.3954.95	NA	NA	NA	NA	2
1953	4.30182713	-77.18924187	500.3	0.05515.7954.91	NA	NA	NA	NA	2
1954	4.30181713	-77.18924087	500.3	0.10515.6954.92	NA	NA	NA	NA	2
1955	4.30181813	-77.18924187	500.3	0.10515.8954.90	NA	NA	NA	NA	2
1956	4.30182313	-77.18924387	500.3	0.05515.4954.94	NA	NA	NA	NA	2
1957	4.30182513	-77.18924187	500.4	0.05515.9954.91	NA	NA	NA	NA	2
1958	4.30182013	-77.18924387	500.4	0.05515.9954.91	NA	NA	NA	NA	2
1959	4.30181213	-77.18925587	500.4	0.10515.7954.93	NA	NA	NA	NA	2
1960	4.30181013	-77.18925687	500.4	0.05515.7954.93	NA	NA	NA	NA	2
1961	4.30182513	-77.18926087	500.5	0.10515.7954.93	NA	NA	NA	NA	2
1962	4.30184213	-77.18925587	500.5	0.21516.1954.89	NA	NA	NA	NA	2
1963	4.30186213	-77.18925087	500.6	0.21515.6954.94	NA	NA	NA	NA	2
1964	4.30187513	-77.18925187	500.6	0.05516.7954.84	NA	NA	NA	NA	2
1965	4.30187513	-77.18925387	500.6	0.10516.3954.89	NA	NA	NA	NA	2
1966	4.30185713	-77.18925587	500.8	0.15516.1954.91	NA	NA	NA	NA	2
1967	4.30184313	-77.18924687	500.9	0.15516.7954.86	NA	NA	NA	NA	2
1968	4.30185513	-77.18923687	501	0.15516.9954.84	NA	NA	NA	NA	2
1969	4.30185013	-77.18924187	501.1	0.10518.9954.63	NA	NA	NA	NA	2
1970	4.30183713	-77.18924587	501.2	0.15518.9954.63	NA	NA	NA	NA	2
1971	4.30185513	-77.18928087	502.4	0.21520.4954.49	NA	NA	NA	NA	2
1972	4.30184213	-77.18930387	502.5	0.21520.7954.44	NA	NA	NA	NA	2
1973	4.30183813	-77.18932387	502.5	0.15520.3954.48	NA	NA	NA	NA	2
1974	4.30183313	-77.18933187	502.6	0.21520.5954.47	NA	NA	NA	NA	2
1975	4.30168513	-77.18942187	505.1	0.72520.7954.43	NA	NA	NA	NA	2
1976	4.30162213	-77.18948087	506.3	0.62522.2954.28	NA	NA	NA	NA	2
1977	4.30165013	-77.18950587	508.9	0.26522.6954.23	NA	NA	NA	NA	2
1978	4.30162313	-77.18954087	509.8	0.31523.4954.15	NA	NA	NA	NA	2
1979	4.30154313	-77.18959587	511.9	0.46524.7953.99	NA	NA	NA	NA	2
1980	4.30151013	-77.18962087	513	0.21524.8953.98	NA	NA	NA	NA	2
1981	4.30149713	-77.18963187	513.1	0.15525.5953.91	NA	NA	NA	NA	2
1982	4.30146013	-77.18966087	514.6	0.15525.1953.93	NA	NA	NA	NA	2
1983	4.30141313	-77.18970887	516	0.10524.9953.95	NA	NA	NA	NA	2
1984	4.30139313	-77.18972687	516.3	0.10524.6953.98	NA	NA	NA	NA	2
1985	4.30137713	-77.18974687	516.4	0.26524.9953.93	NA	NA	NA	NA	2
1986	4.30136213	-77.18976587	516.7	0.10525.7953.87	NA	NA	NA	NA	2
1987	4.30135313	-77.18976887	516.7	0.10525.4953.90	NA	NA	NA	NA	2
1988	4.30134713	-77.18977087	516.7	0.05525.8953.86	NA	NA	NA	NA	2
1989	4.30134713	-77.18977187	516.7	0.15525.1953.93	NA	NA	NA	NA	2
1990	4.30134513	-77.18977587	516.7	0.15524.9953.95	NA	NA	NA	NA	2
1991	4.30133813	-77.18978087	516.8	0.10524.8953.96	NA	NA	NA	NA	2
1992	4.30134213	-77.18978087	516.9	0.10525.3953.91	NA	NA	NA	NA	2
1993	4.30135713	-77.18977687	517.1	0.10525.4953.88	NA	NA	NA	NA	2
1994	4.30136313	-77.18977187	517.3	0.10524.8953.96	NA	NA	NA	NA	2
1995	4.30135813	-77.18975387	517.5	0.31525.0953.92	NA	NA	NA	NA	2
1996	4.30136313	-77.18974387	517.7	0.15525.1953.91	NA	NA	NA	NA	2
1997	4.30136513	-77.18973187	517.8	0.00524.5953.97	NA	NA	NA	NA	2
1998	4.30136713	-77.18972387	517.9	0.15525.0953.94	NA	NA	NA	NA	2
1999	4.30136213	-77.18971387	517.9	0.05524.9953.95	NA	NA	NA	NA	2
[truncated: 4,732 more rows]
